# Supplementary material for: Reconstructing the history of founder events using genome-wide patterns of allele sharing across individuals
Source: PLoS Genet. 2022 Jun 23;18(6):e1010243. doi: 10.1371/journal.pgen.1010243 (PMC9223333; doi:10.1371/journal.pgen.1010243)
Supplement: S1 Table — (XLSX) [file pgen.1010243.s008.xlsx]

## Sheet: Data curation
Population	Present-day/Ancient DNA	Dataset*	Age (calBP)**	Initial number of samples	Samples removed because close relatives or with >80% missing genotypes^	Sample size post-curation^	Exclusion criterion***	Group	Genotype		Footnotes
Afghanistan_DarralKur_MBA	Ancient	HO44	4466	1	0	0	(1)		Pseudohaploid		* Dataset
Altai_Neanderthal.DG	Ancient	HO44	110450	2	0	0	(1)		Pseudohaploid		HO37: v37, 1240K+HO, Reich Lab website
Argentina_Aconcagua_Inca_500BP.SG	Ancient	HO44	500	1	0	0	(1)		Pseudohaploid		IndiaHO: Nakatsuka et al. (2017)
Argentina_ArroyoSeco2_7200BP_QUESTIONABLE	Ancient	HO44	7162	1	0	0	(1)		Pseudohaploid		HO44: v44, 1240K, Reich Lab website
Argentina_ArroyoSeco2_7400BP_contam_QUESTIONABLE	Ancient	HO44	7428	1	0	0	(1)		Pseudohaploid		** Average sampling age of the population in calibrated radiocarbon age (conventional radiocarbon age, defined as 1950 CE)
Argentina_ArroyoSeco2_7700BP	Ancient	HO44	8036	3	0	0	(1)		Pseudohaploid		^ Samples because of close relatives were removed based on either one of the following criteria:
Argentina_ArroyoSeco2_7700BP_1d.or.2d.rel.I7090_QUESTIONABLE	Ancient	HO44	7180	1	0	0	(1)		Pseudohaploid		- pairwise genetic sharing π with any other individual greater than 45%
Argentina_ArroyoSeco2_7700BP_QUESTIONABLE	Ancient	HO44	7898	2	0	0	(1)		Pseudohaploid		- π greater than 12.5% and at least one identity-by-descent segment that is longer than 65 cM with any other individual (latter criterion only for present-day populations)
Argentina_BeagleChannel_Yamana_100BP.SG	Ancient	HO44	100	3	0	0	(1)		Pseudohaploid		Note, the value "NA" indicates populations for which no curation was performed because their initial sample size in the original dataset was already below 5.
Argentina_LagunaChica_1600BP	Ancient	HO44	1630	1	0	0	(1)		Pseudohaploid		*** "Exclusion criterion" specifies the reason of excluding a population from the ASCEND analysis:
Argentina_LagunaChica_6800BP	Ancient	HO44	7097	3	0	0	(1)		Pseudohaploid		(1) Groups with less than 5 individuals
Argentina_NorthTierradelFiego_Selknam_100BP_lc.SG	Ancient	HO44	100	1	0	0	(1)		Pseudohaploid		(2) Groups with post-filtering sample sizes of less than 5 individuals
Argentina_NorthTierradelFiego_Selknam_100BP_lc.SG_QUESTIONABLE	Ancient	HO44	100	1	0	0	(1)		Pseudohaploid		(3) Groups with label “Ignore” in the original dataset – usually indicates duplicates, relatives or low quality samples
Argentina_NorthTierradelFiego_Selknam_100BP.SG	Ancient	HO44	100	1	0	0	(1)		Pseudohaploid		(4) Groups with samples generated by whole genome amplification, indicated with suffix “.WGA”
Armenia_C	Ancient	HO44	6051	5	1	0	(2)	Near_Eastern_Farmers	Pseudohaploid
Armenia_Caucasus_EBA_KuraAraxes	Ancient	HO44	5417	1	0	0	(1)		Pseudohaploid
Armenia_Caucasus_KuraAraxes	Ancient	HO44	5163	1	0	0	(1)		Pseudohaploid
Armenia_Caucasus_KuraAraxes_dup.ARM002	Ancient	HO44	5163	1	0	0	(1)		Pseudohaploid
Armenia_EBA	Ancient	HO44	4701	3	0	0	(1)		Pseudohaploid
Armenia_LBA_LchashenMetsamor.SG	Ancient	HO44	3230	2	0	0	(1)		Pseudohaploid
Armenia_LBA.SG	Ancient	HO44	2984	5	4	0	(2)		Pseudohaploid
Armenia_MBA	Ancient	HO44	3397	1	0	0	(1)		Pseudohaploid
Armenia_MBA.SG	Ancient	HO44	3497	3	0	0	(1)		Pseudohaploid
Austria_EN_HG_LBK_o_lc	Ancient	HO44	7366	1	0	0	(1)		Pseudohaploid
Austria_EN_LBK	Ancient	HO44	6981	8	0	8		Neolithic_Groups	Pseudohaploid
Austria_EN_LBK_QUESTIONABLE	Ancient	HO44	7088	1	0	0	(1)		Pseudohaploid
Austria_Krems1_1	Ancient	HO44	30850	1	0	0	(1)		Pseudohaploid
Austria_Krems1_2_twin.I2483	Ancient	HO44	30850	1	0	0	(1)		Pseudohaploid
Austria_Krems1_2_twin.I2483_all	Ancient	HO44	30850	1	0	0	(1)		Pseudohaploid
Austria_KremsWA3	Ancient	HO44	30950	1	0	0	(1)		Pseudohaploid
Azerbaijan_Caucasus_lowlands_LateC	Ancient	HO44	5660	1	0	0	(1)		Pseudohaploid
Azerbaijan_Caucasus_lowlands_LN	Ancient	HO44	7508	2	0	0	(1)		Pseudohaploid
Bahamas_AbacoIsl_Ceramic	Ancient	HO44	808	4	0	0	(1)		Pseudohaploid
Bahamas_CrookedIsl_Ceramic	Ancient	HO44	750	2	0	0	(1)		Pseudohaploid
Bahamas_EleutheraIsl_Ceramic	Ancient	HO44	797	9	2	7			Pseudohaploid
Bahamas_EleutheraIsl_Ceramic_dup.I14878	Ancient	HO44	795	1	0	0	(1)		Pseudohaploid
Bahamas_LongIsl_Ceramic	Ancient	HO44	655	4	0	0	(1)		Pseudohaploid
Bahamas_SouthAndros_Ceramic	Ancient	HO44	705	8	1	7			Pseudohaploid
Bahamas_Taino.SG	Ancient	HO44	993	1	0	0	(1)		Pseudohaploid
Baja_Mexico.SG	Ancient	HO44	2700	2	0	0	(1)		Pseudohaploid
Balkans_C	Ancient	HO44	6138	18	7	11		Neolithic_Groups	Pseudohaploid
Balkans_C_contam_QUESTIONABLE	Ancient	HO44	6561	1	0	0	(1)		Pseudohaploid
Balkans_C_o2	Ancient	HO44	6434	1	0	0	(1)		Pseudohaploid
Balkans_C_oSteppe	Ancient	HO44	6458	1	0	0	(1)		Pseudohaploid
Balkans_C_QUESTIONABLE	Ancient	HO44	6294	2	0	0	(1)		Pseudohaploid
Balkans_EBA	Ancient	HO44	4788	4	0	0	(1)	Bronze_Age	Pseudohaploid
Balkans_EBA_contam_QUESTIONABLE	Ancient	HO44	5146	1	0	0	(1)		Pseudohaploid
Balkans_EBA_Ezero	Ancient	HO44	4951	1	0	0	(1)		Pseudohaploid
Balkans_EBA_o1	Ancient	HO44	4794	1	0	0	(1)		Pseudohaploid
Balkans_EBA_o2	Ancient	HO44	4910	1	0	0	(1)		Pseudohaploid
Balkans_EBA_Yamnaya_o	Ancient	HO44	4895	1	0	0	(1)		Pseudohaploid
Balkans_EN	Ancient	HO44	7272	8	0	8		Neolithic_Groups	Pseudohaploid
Balkans_LBA	Ancient	HO44	3639	1	0	0	(1)	Bronze_Age	Pseudohaploid
Balkans_MBA	Ancient	HO44	3514	2	0	0	(1)	Bronze_Age	Pseudohaploid
Balkans_MN	Ancient	HO44	6960	4	0	0	(1)	Neolithic_Groups	Pseudohaploid
Balkans_N	Ancient	HO44	7502	13	6	7		Neolithic_Groups	Pseudohaploid
Balkans_N_oHighEEF	Ancient	HO44	7765	3	0	0	(1)		Pseudohaploid
Balkans_N_oLowEEF	Ancient	HO44	7875	1	0	0	(1)		Pseudohaploid
Balkans_N_oLowEEF_1d.rel.I1108	Ancient	HO44	7934	1	0	0	(1)		Pseudohaploid
Balkans_N_QUESTIONABLE	Ancient	HO44	7976	1	0	0	(1)		Pseudohaploid
Belgium_UP_GoyetQ116_1	Ancient	HO44	35208	1	0	0	(1)		Pseudohaploid
Belgium_UP_GoyetQ116_1_all	Ancient	HO44	35208	1	0	0	(1)		Pseudohaploid
Belgium_UP_GoyetQ376-19	Ancient	HO44	27505	1	0	0	(1)		Pseudohaploid
Belgium_UP_GoyetQ53_1_lc	Ancient	HO44	28051	1	0	0	(1)		Pseudohaploid
Belgium_UP_GoyetQ56_16_lc	Ancient	HO44	26300	1	0	0	(1)		Pseudohaploid
Belgium_UP_Magdalenian_udg	Ancient	HO44	15077	1	0	0	(1)		Pseudohaploid
Belize_MayahakCabPek_9300BP	Ancient	HO44	9301	1	0	0	(1)		Pseudohaploid
Belize_SakiTzul_7400BP	Ancient	HO44	7376	2	0	0	(1)		Pseudohaploid
Bolivia_MH_Iroco_1050BP	Ancient	HO44	985	1	0	0	(1)		Pseudohaploid
Bolivia_MH_Miraflores	Ancient	HO44	1105	2	0	0	(1)		Pseudohaploid
Bolivia_MH_Tiwanaku	Ancient	HO44	963	3	0	0	(1)		Pseudohaploid
Bolivia_MH_Tiwanaku_QUESTIONABLE	Ancient	HO44	990	1	0	0	(1)		Pseudohaploid
Bolivia_MiraFlores_MH	Ancient	HO44	1100	1	0	0	(1)		Pseudohaploid
Botswana_Nqoma_EIA_lc	Ancient	HO44	1055	1	0	0	(1)		Pseudohaploid
Botswana_Taukome_EIA	Ancient	HO44	1000	1	0	0	(1)		Pseudohaploid
Botswana_Xaro_EIA	Ancient	HO44	1100	2	0	0	(1)		Pseudohaploid
Brazil_Botocudo.SG	Ancient	HO44	281	1	0	0	(1)		Pseudohaploid
Brazil_Botocudo.SG_QUESTIONABLE	Ancient	HO44	308	1	0	0	(1)		Pseudohaploid
Brazil_Enoque_HG.SG	Ancient	HO44	3542	1	0	0	(1)		Pseudohaploid
Brazil_Jabuticabeira2_2000BP	Ancient	HO44	1660	3	0	0	(1)		Pseudohaploid
Brazil_Jabuticabeira2_2000BP_lc	Ancient	HO44	2220	1	0	0	(1)		Pseudohaploid
Brazil_Jabuticabeira2_2000BP_QUESTIONABLE	Ancient	HO44	2260	1	0	0	(1)		Pseudohaploid
Brazil_LapaDoSanto_9600BP	Ancient	HO44	9519	5	0	5			Pseudohaploid
Brazil_LapaDoSanto_9600BP_1d.rel.Lapa25_QUESTIONABLE	Ancient	HO44	9880	1	0	0	(1)		Pseudohaploid
Brazil_LapaDoSanto_9600BP_QUESTIONABLE	Ancient	HO44	9650	1	0	0	(1)		Pseudohaploid
Brazil_Laranjal_6700BP	Ancient	HO44	6672	2	0	0	(1)		Pseudohaploid
Brazil_Moraes_5800BP	Ancient	HO44	5809	1	0	0	(1)		Pseudohaploid
Brazil_Sumidouro_10100BP.SG	Ancient	HO44	10150	5	1	0	(2)		Pseudohaploid
Bulgaria_IA	Ancient	HO44	2592	1	0	0	(1)		Pseudohaploid
Bulgaria_Krepost_N	Ancient	HO44	7617	1	0	0	(1)		Pseudohaploid
Cameroon_SMA	Ancient	HO44	5491	4	0	0	(1)		Pseudohaploid
Cameroon_SMA.DG	Ancient	HO44	7913	1	0	0	(1)		Pseudohaploid
Cameroon_SMA.SG	Ancient	HO44	5505	2	0	0	(1)		Pseudohaploid
Canada_6500BP.SG	Ancient	HO44	6502	1	0	0	(1)		Pseudohaploid
Canada_700BP.SG	Ancient	HO44	676	1	0	0	(1)		Pseudohaploid
Canada_ASO_lc.SG_QUESTIONABLE	Ancient	HO44	639	3	0	0	(1)		Pseudohaploid
Canada_ASO_o1_lc.SG_QUESTIONABLE	Ancient	HO44	625	1	0	0	(1)		Pseudohaploid
Canada_ASO_o2_lc.SG_QUESTIONABLE	Ancient	HO44	625	1	0	0	(1)		Pseudohaploid
Canada_ASO.SG	Ancient	HO44	1956	3	0	0	(1)		Pseudohaploid
Canada_ASO.SG_QUESTIONABLE	Ancient	HO44	625	1	0	0	(1)		Pseudohaploid
Canada_BigBar_5700BP.SG	Ancient	HO44	5666	1	0	0	(1)		Pseudohaploid
Canada_LateDorset.SG	Ancient	HO44	800	1	0	0	(1)		Pseudohaploid
Canada_MDorset	Ancient	HO44	1755	1	0	0	(1)		Pseudohaploid
Canada_MDorset.SG	Ancient	HO44	1550	2	0	0	(1)		Pseudohaploid
Canada_Thule.SG	Ancient	HO44	600	1	0	0	(1)		Pseudohaploid
Canary_Islands_Guanche.SG	Ancient	HO44	1064	5	1	0	(2)		Pseudohaploid
Chagyrskaya_Neanderthal.SG	Ancient	HO44	80000	1	0	0	(1)		Pseudohaploid
CHG	Ancient	HO44	11480	2	0	0	(1)		Pseudohaploid
Chile_CaletaHuelen_MH_1100BP	Ancient	HO44	1000	1	0	0	(1)		Pseudohaploid
Chile_CaletaHuelen_MH_1100BP_QUESTIONABLE	Ancient	HO44	1037	2	0	0	(1)		Pseudohaploid
Chile_Chinchorro_LA.SG_lc	Ancient	HO44	6242	1	0	0	(1)		Pseudohaploid
Chile_Conchali_700BP	Ancient	HO44	710	2	0	0	(1)		Pseudohaploid
Chile_LIP_Pukara_600BP	Ancient	HO44	603	1	0	0	(1)		Pseudohaploid
Chile_LIP_Pukara_700BP_QUESTIONABLE	Ancient	HO44	750	1	0	0	(1)		Pseudohaploid
Chile_LosRieles_12000BP	Ancient	HO44	11885	1	0	0	(1)		Pseudohaploid
Chile_LosRieles_12000BP.SG	Ancient	HO44	11885	1	0	0	(1)		Pseudohaploid
Chile_LosRieles_5100BP	Ancient	HO44	5095	1	0	0	(1)		Pseudohaploid
Chile_PicaOcho_700BP	Ancient	HO44	645	1	0	0	(1)		Pseudohaploid
Chile_PuntaSantaAna_7300BP.SG	Ancient	HO44	7293	1	0	0	(1)		Pseudohaploid
Chile_StraitOfMagellan_Kaweskar_100BP_lc.SG_QUESTIONABLE	Ancient	HO44	100	1	0	0	(1)		Pseudohaploid
Chile_StraitOfMagellan_Kaweskar_100BP.SG	Ancient	HO44	100	4	0	0	(1)		Pseudohaploid
Chile_WesternArchipelago_Ayayema_5100BP.SG	Ancient	HO44	5130	1	0	0	(1)		Pseudohaploid
Chile_WesternArchipelago_Kaweskar_1200BP.SG	Ancient	HO44	1211	1	0	0	(1)		Pseudohaploid
Chile_WesternArchipelago_Kaweskar_800BP.SG	Ancient	HO44	858	1	0	0	(1)		Pseudohaploid
Chile_Yamana_BeagleChannel_800BP.SG	Ancient	HO44	888	2	0	0	(1)		Pseudohaploid
China_AR_EN	Ancient	HO44	7375	2	0	0	(1)		Pseudohaploid
China_AR_IA	Ancient	HO44	1786	1	0	0	(1)		Pseudohaploid
China_AR_Xianbei_IA	Ancient	HO44	1800	2	0	0	(1)		Pseudohaploid
China_AR_Xianbei_IA_father.or.son.MGS-M7R	Ancient	HO44	1800	1	0	0	(1)		Pseudohaploid
China_HMMH_MN	Ancient	HO44	5594	1	0	0	(1)		Pseudohaploid
China_Miaozigou_MN	Ancient	HO44	5250	3	0	0	(1)		Pseudohaploid
China_NEastAsia_Coastal_EN	Ancient	HO44	8468	5	0	5			Pseudohaploid
China_NEastAsia_Coastal_EN_1d.rel.XJS1309_M4	Ancient	HO44	7814	1	0	0	(1)		Pseudohaploid
China_NEastAsia_Inland_EN	Ancient	HO44	8375	1	0	0	(1)		Pseudohaploid
China_SEastAsia_Coastal_EN	Ancient	HO44	8392	1	0	0	(1)		Pseudohaploid
China_SEastAsia_Coastal_Historic	Ancient	HO44	338	1	0	0	(1)		Pseudohaploid
China_SEastAsia_Coastal_LN	Ancient	HO44	4417	11	8	0	(2)		Pseudohaploid
China_SEastAsia_Island_EN	Ancient	HO44	7882	2	0	0	(1)		Pseudohaploid
China_SEastAsia_Island_LN	Ancient	HO44	4550	2	0	0	(1)		Pseudohaploid
China_Shimao_LN	Ancient	HO44	4230	3	0	0	(1)		Pseudohaploid
China_Tianyuan	Ancient	HO44	39565	1	0	0	(1)		Pseudohaploid
China_Upper_YR_IA	Ancient	HO44	1828	4	0	0	(1)		Pseudohaploid
China_Upper_YR_LN	Ancient	HO44	4062	6	2	0	(2)		Pseudohaploid
China_Upper_YR_LN_father.or.son.LJM3	Ancient	HO44	3900	1	0	0	(1)		Pseudohaploid
China_WLR_BA	Ancient	HO44	2731	2	0	0	(1)		Pseudohaploid
China_WLR_BA_o	Ancient	HO44	2650	1	0	0	(1)		Pseudohaploid
China_WLR_LN	Ancient	HO44	3681	3	0	0	(1)		Pseudohaploid
China_WLR_MN	Ancient	HO44	5221	3	0	0	(1)		Pseudohaploid
China_Wuzhuangguoliang_LN_1d.rel.S97.EC	Ancient	HO44	5050	1	0	0	(1)		Pseudohaploid
China_Wuzhuangguoliang_LN_lc.EC	Ancient	HO44	5050	2	0	0	(1)		Pseudohaploid
China_Wuzhuangguoliang_LN.EC	Ancient	HO44	5017	8	8	0	(2)		Pseudohaploid
China_Xinjian_IA_o1.SG	Ancient	HO44	2235	4	0	0	(1)		Pseudohaploid
China_Xinjian_IA_o2.SG	Ancient	HO44	2250	1	0	0	(1)		Pseudohaploid
China_Xinjian_IA.SG	Ancient	HO44	2254	6	4	0	(2)		Pseudohaploid
China_YR_LBIA	Ancient	HO44	2548	6	1	5			Pseudohaploid
China_YR_LN	Ancient	HO44	4058	7	0	7			Pseudohaploid
China_YR_LN_1d.or.2d.rel.PLTM311	Ancient	HO44	3977	1	0	0	(1)		Pseudohaploid
China_YR_MN	Ancient	HO44	5547	8	4	0	(2)		Pseudohaploid
Congo_Kindoki_Protohistoric	Ancient	HO44	233	2	0	0	(1)		Pseudohaploid
Congo_Kindoki_Protohistoric_o	Ancient	HO44	163	1	0	0	(1)		Pseudohaploid
Congo_MatangaiTuru_IA	Ancient	HO44	766	1	0	0	(1)		Pseudohaploid
Congo_NgongoMbata_Protohistoric	Ancient	HO44	202	1	0	0	(1)		Pseudohaploid
Crimea_Pantikapaion.SG	Ancient	HO44	1604	1	0	0	(1)		Pseudohaploid
Croatia_EIA	Ancient	HO44	2722	1	0	0	(1)		Pseudohaploid
Croatia_Mesolithic_HG_QUESTIONABLE	Ancient	HO44	9056	1	0	0	(1)		Pseudohaploid
Cuba_CanimarAbajo_Archaic	Ancient	HO44	1554	24	1	23			Pseudohaploid
Cuba_CanimarAbajo_Archaic_dup.or.1d.rel.CAO015	Ancient	HO44	2000	1	0	0	(1)		Pseudohaploid
Cuba_CanimarAbajo_Archaic_possible.dup.CAO032	Ancient	HO44	1214	1	0	0	(1)		Pseudohaploid
Cuba_CuevaCalero_Archaic	Ancient	HO44	2000	4	0	0	(1)		Pseudohaploid
Cuba_CuevaEsqueletos_Ceramic	Ancient	HO44	468	5	0	5			Pseudohaploid
Cuba_CuevaPerico_Archaic	Ancient	HO44	1598	8	7	0	(2)		Pseudohaploid
Cuba_ElMorrillo_Ceramic	Ancient	HO44	530	1	0	0	(1)		Pseudohaploid
Cuba_GuayaboBlanco_Archaic	Ancient	HO44	2106	3	0	0	(1)		Pseudohaploid
Cuba_LasCarolinas_Archaic	Ancient	HO44	1648	2	0	0	(1)		Pseudohaploid
Cuba_Manuelito_Archaic	Ancient	HO44	1231	1	0	0	(1)		Pseudohaploid
Cuba_PlayadelMango_Archaic	Ancient	HO44	1890	8	1	7			Pseudohaploid
Curacao_deSavaan_Ceramic	Ancient	HO44	629	4	0	0	(1)		Pseudohaploid
Curacao_SantaCruz_Ceramic	Ancient	HO44	666	1	0	0	(1)		Pseudohaploid
Czech_BA_Veterov_1	Ancient	HO44	3022	1	0	0	(1)	Bronze_Age	Pseudohaploid
Czech_Baalberge	Ancient	HO44	5550	1	0	0	(1)	Neolithic_Groups	Pseudohaploid
Czech_BellBeaker	Ancient	HO44	4177	35	7	28		Bronze_Age	Pseudohaploid
Czech_BellBeaker_brother.I4888	Ancient	HO44	4071	1	0	0	(1)		Pseudohaploid
Czech_BellBeaker_brother.I7278	Ancient	HO44	4200	1	0	0	(1)		Pseudohaploid
Czech_BellBeaker_dup.I4136.SG	Ancient	HO44	4250	1	0	0	(1)		Pseudohaploid
Czech_BellBeaker_dup.I4145.SG	Ancient	HO44	4089	1	0	0	(1)		Pseudohaploid
Czech_BellBeaker_father.or.son.I7212	Ancient	HO44	4071	1	0	0	(1)		Pseudohaploid
Czech_BellBeaker_lc	Ancient	HO44	4300	1	0	0	(1)		Pseudohaploid
Czech_BellBeaker_mother.I7282	Ancient	HO44	4200	1	0	0	(1)		Pseudohaploid
Czech_BellBeaker_QUESTIONABLE	Ancient	HO44	4200	1	0	0	(1)		Pseudohaploid
Czech_BellBeaker_sibling.I7214	Ancient	HO44	4289	1	0	0	(1)		Pseudohaploid
Czech_CordedWare	Ancient	HO44	4359	7	0	7		Bronze_Age	Pseudohaploid
Czech_EarlySlav_dup.I4137.SG	Ancient	HO44	1229	1	0	0	(1)		Pseudohaploid
Czech_EarlySlav.SG	Ancient	HO44	1200	1	0	0	(1)	Bronze_Age	Pseudohaploid
Czech_EBA	Ancient	HO44	4077	7	1	6		Bronze_Age	Pseudohaploid
Czech_EBA_Protounetice	Ancient	HO44	4100	2	0	0	(1)	Bronze_Age	Pseudohaploid
Czech_EBA_QUESTIONABLE	Ancient	HO44	4180	3	0	0	(1)		Pseudohaploid
Czech_EBA_Starounetice_dup.I4139	Ancient	HO44	4150	1	0	0	(1)		Pseudohaploid
Czech_EBA_Unetice	Ancient	HO44	4250	2	0	0	(1)	Bronze_Age	Pseudohaploid
Czech_EBA_Unetice_dup.I4130	Ancient	HO44	4250	1	0	0	(1)		Pseudohaploid
Czech_Eneolithic	Ancient	HO44	5417	1	0	0	(1)		Pseudohaploid
Czech_IA_Hallstatt.SG	Ancient	HO44	2630	2	0	0	(1)		Pseudohaploid
Czech_Megalithic.SG	Ancient	HO44	6775	1	0	0	(1)	Neolithic_Groups	Pseudohaploid
Czech_Megalithic.SG_QUESTIONABLE	Ancient	HO44	6494	1	0	0	(1)		Pseudohaploid
Czech_MN_QUESTIONABLE	Ancient	HO44	6438	1	0	0	(1)		Pseudohaploid
Czech_N	Ancient	HO44	6358	2	0	0	(1)	Neolithic_Groups	Pseudohaploid
Czech_Pavlov1	Ancient	HO44	30350	1	0	0	(1)		Pseudohaploid
Czech_Unetice_EBA_dup.I4139.SG	Ancient	HO44	4150	1	0	0	(1)		Pseudohaploid
Czech_Vestonice13	Ancient	HO44	30800	1	0	0	(1)		Pseudohaploid
Czech_Vestonice14_lc	Ancient	HO44	30800	1	0	0	(1)		Pseudohaploid
Czech_Vestonice15	Ancient	HO44	30800	1	0	0	(1)		Pseudohaploid
Czech_Vestonice16	Ancient	HO44	29800	1	0	0	(1)		Pseudohaploid
Czech_Vestonice43	Ancient	HO44	29800	1	0	0	(1)		Pseudohaploid
Denisova.DG	Ancient	HO44	63900	2	0	0	(1)		Pseudohaploid
DenisovaNeanderthalMix.SG	Ancient	HO44	98700	1	0	0	(1)		Pseudohaploid
Denmark_BA.SG	Ancient	HO44	3340	2	0	0	(1)	Bronze_Age	Pseudohaploid
Denmark_EarlyViking.SG	Ancient	HO44	1138	6	1	5			Pseudohaploid
Denmark_IA.SG	Ancient	HO44	1740	4	0	0	(1)		Pseudohaploid
Denmark_LBA.SG	Ancient	HO44	2612	1	0	0	(1)	Bronze_Age	Pseudohaploid
Denmark_LN_BA.SG	Ancient	HO44	3838	1	0	0	(1)	Bronze_Age	Pseudohaploid
Denmark_LN.SG	Ancient	HO44	4030	2	0	0	(1)	Bronze_Age	Pseudohaploid
Denmark_MN_B.SG	Ancient	HO44	4569	1	0	0	(1)	Bronze_Age	Pseudohaploid
Denmark_Viking_lc.SG	Ancient	HO44	1038	4	0	0	(1)		Pseudohaploid
Denmark_Viking_lc.SG_QUESTIONABLE	Ancient	HO44	1025	1	0	0	(1)		Pseudohaploid
Denmark_Viking_o1.SG	Ancient	HO44	1000	1	0	0	(1)		Pseudohaploid
Denmark_Viking_o2.SG	Ancient	HO44	1000	1	0	0	(1)		Pseudohaploid
Denmark_Viking.SG	Ancient	HO44	1032	71	9	62			Pseudohaploid
Dominican_Andres_Archaic	Ancient	HO44	3022	1	0	0	(1)		Pseudohaploid
Dominican_Andres_Ceramic	Ancient	HO44	1124	4	0	0	(1)		Pseudohaploid
Dominican_Atajadizo_Ceramic	Ancient	HO44	782	17	1	16			Pseudohaploid
Dominican_Atajadizo_Ceramic_1d.rel.17903	Ancient	HO44	1130	1	0	0	(1)		Pseudohaploid
Dominican_Ceramic_JuanDolio	Ancient	HO44	557	8	1	7			Pseudohaploid
Dominican_CuevaJuana_Ceramic	Ancient	HO44	1111	4	0	0	(1)		Pseudohaploid
Dominican_CuevaRoja_Archaic	Ancient	HO44	2296	3	0	0	(1)		Pseudohaploid
Dominican_EdilioCruz_Ceramic	Ancient	HO44	697	1	0	0	(1)		Pseudohaploid
Dominican_ElFrances_Ceramic	Ancient	HO44	1038	2	0	0	(1)		Pseudohaploid
Dominican_ElSoco_Ceramic	Ancient	HO44	694	12	1	11			Pseudohaploid
Dominican_ElSoco_Ceramic_sister.13189	Ancient	HO44	750	1	0	0	(1)		Pseudohaploid
Dominican_LaCaleta_Ceramic	Ancient	HO44	987	62	3	59			Pseudohaploid
Dominican_LaCaleta_Ceramic_brother.16687	Ancient	HO44	950	1	0	0	(1)		Pseudohaploid
Dominican_LaUnion_Ceramic	Ancient	HO44	601	3	0	0	(1)		Pseudohaploid
Dominican_LomaPerenal_Ceramic	Ancient	HO44	614	1	0	0	(1)		Pseudohaploid
Dominican_LosCorniel_Ceramic	Ancient	HO44	703	1	0	0	(1)		Pseudohaploid
Dominican_LosMuertos_Ceramic	Ancient	HO44	543	1	0	0	(1)		Pseudohaploid
Dominican_Macao_Ceramic	Ancient	HO44	934	3	0	0	(1)		Pseudohaploid
Dominican_Macao_Ceramic_1.or.2d.rel.I7973	Ancient	HO44	950	1	0	0	(1)		Pseudohaploid
Egypt_Ptolemaic_contam_QUESTIONABLE	Ancient	HO44	1997	1	0	0	(1)		Pseudohaploid
Egypt_ThirdIntermediatePeriod	Ancient	HO44	2602	1	0	0	(1)		Pseudohaploid
Egypt_ThirdIntermediatePeriod_QUESTIONABLE	Ancient	HO44	2609	1	0	0	(1)		Pseudohaploid
EHG	Ancient	HO44	9030	11	4	7		Hunter_Gatherers	Pseudohaploid
EHG_dup.I1819.SG	Ancient	HO44	10658	1	0	0	(1)		Pseudohaploid
EHG_QUESTIONABLE	Ancient	HO44	10200	1	0	0	(1)		Pseudohaploid
EHG.SG	Ancient	HO44	8450	1	0	0	(1)		Pseudohaploid
England_BellBeaker	Ancient	HO44	4105	19	3	16		Bronze_Age	Pseudohaploid
England_BellBeaker_highEEF	Ancient	HO44	4251	1	0	0	(1)		Pseudohaploid
England_BellBeaker_lc	Ancient	HO44	4196	2	0	0	(1)		Pseudohaploid
England_BellBeaker_lowEEF	Ancient	HO44	4172	5	1	0	(2)		Pseudohaploid
England_BellBeaker_mediumEEF	Ancient	HO44	4016	3	0	0	(1)		Pseudohaploid
England_BellBeaker_mediumEEF_QUESTIONABLE	Ancient	HO44	4215	1	0	0	(1)		Pseudohaploid
England_C_EBA	Ancient	HO44	3860	25	9	16		Bronze_Age	Pseudohaploid
England_C_EBA_daughter.I2457	Ancient	HO44	3970	1	0	0	(1)		Pseudohaploid
England_C_EBA_highEEF	Ancient	HO44	3942	1	0	0	(1)		Pseudohaploid
England_C_EBA_lowEEF	Ancient	HO44	4034	1	0	0	(1)		Pseudohaploid
England_C_EBA_lowEEF_father.or.son.I2597	Ancient	HO44	4086	1	0	0	(1)		Pseudohaploid
England_C_EBA_QUESTIONABLE	Ancient	HO44	3995	1	0	0	(1)		Pseudohaploid
England_EarlyMedieval_Saxon.SG	Ancient	HO44	1335	8	0	8			Pseudohaploid
England_IA_ERoman.SG	Ancient	HO44	1981	1	0	0	(1)		Pseudohaploid
England_IA_o.SG	Ancient	HO44	2035	1	0	0	(1)		Pseudohaploid
England_IA_Roman_oMiddleEast.SG	Ancient	HO44	1750	1	0	0	(1)		Pseudohaploid
England_IA_Roman.SG	Ancient	HO44	1750	6	0	6			Pseudohaploid
England_IA.SG	Ancient	HO44	2068	2	0	0	(1)		Pseudohaploid
England_LBA	Ancient	HO44	3056	2	0	0	(1)	Bronze_Age	Pseudohaploid
England_LBA_lowEEF	Ancient	HO44	3016	2	0	0	(1)		Pseudohaploid
England_LBA_QUESTIONABLE	Ancient	HO44	3073	2	0	0	(1)		Pseudohaploid
England_MBA	Ancient	HO44	3311	8	0	8		Bronze_Age	Pseudohaploid
England_MBA_highEEF	Ancient	HO44	3331	1	0	0	(1)		Pseudohaploid
England_MBA_QUESTIONABLE	Ancient	HO44	3346	2	0	0	(1)		Pseudohaploid
England_MBA_sister.I1780	Ancient	HO44	3349	1	0	0	(1)		Pseudohaploid
England_Mesolithic_all.SG	Ancient	HO44	9768	2	0	0	(1)		Pseudohaploid
England_Mesolithic_o1.SG	Ancient	HO44	10393	1	0	0	(1)		Pseudohaploid
England_Mesolithic.SG	Ancient	HO44	10280	1	0	0	(1)		Pseudohaploid
England_N	Ancient	HO44	5383	18	9	9		Neolithic_Groups	Pseudohaploid
England_N_1d.rel.I6761	Ancient	HO44	5525	1	0	0	(1)		Pseudohaploid
England_N_1d.rel.I6761_all.SG	Ancient	HO44	5525	1	0	0	(1)		Pseudohaploid
England_N_1d.rel.I6761.SG	Ancient	HO44	5525	1	0	0	(1)		Pseudohaploid
England_N_all.SG	Ancient	HO44	5504	10	10	0	(2)		Pseudohaploid
England_N_contam_QUESTIONABLE	Ancient	HO44	5528	1	0	0	(1)		Pseudohaploid
England_N_contam.SG_QUESTIONABLE	Ancient	HO44	4480	1	0	0	(1)		Pseudohaploid
England_N_QUESTIONABLE	Ancient	HO44	5402	4	0	0	(1)		Pseudohaploid
England_N.SG	Ancient	HO44	5457	17	12	5		Neolithic_Groups	Pseudohaploid
England_Viking_lc.SG	Ancient	HO44	1010	1	0	0	(1)		Pseudohaploid
England_Viking_lc.SG_QUESTIONABLE	Ancient	HO44	1010	1	0	0	(1)		Pseudohaploid
England_Viking_o.SG	Ancient	HO44	1010	2	0	0	(1)		Pseudohaploid
England_Viking.SG	Ancient	HO44	988	29	4	25			Pseudohaploid
Estonia_BA_lc.SG	Ancient	HO44	2950	1	0	0	(1)		Pseudohaploid
Estonia_BA_lc.SG_1d.rel.s19_V14_2_lc.SG_QUESTIONABLE	Ancient	HO44	3046	1	0	0	(1)		Pseudohaploid
Estonia_BA_lc.SG_1d.rel.s19_X14_1_lc.SG	Ancient	HO44	2583	1	0	0	(1)		Pseudohaploid
Estonia_BA_lc.SG_QUESTIONABLE	Ancient	HO44	2750	1	0	0	(1)		Pseudohaploid
Estonia_BA_o.SG_QUESTIONABLE	Ancient	HO44	2740	1	0	0	(1)		Pseudohaploid
Estonia_BA.SG	Ancient	HO44	2873	14	8	6		Bronze_Age	Pseudohaploid
Estonia_BA.SG_1d.rel.s19_V14_2.SG	Ancient	HO44	3049	1	0	0	(1)		Pseudohaploid
Estonia_CordedWare	Ancient	HO44	4416	1	0	0	(1)		Pseudohaploid
Estonia_CordedWare.SG	Ancient	HO44	4489	3	0	0	(1)	Bronze_Age	Pseudohaploid
Estonia_CordedWare.SG_o1	Ancient	HO44	4442	1	0	0	(1)		Pseudohaploid
Estonia_CordedWare.SG_o2	Ancient	HO44	4652	1	0	0	(1)		Pseudohaploid
Estonia_CWC.SG	Ancient	HO44	4195	1	0	0	(1)		Pseudohaploid
Estonia_EarlyViking.SG	Ancient	HO44	1198	34	0	34			Pseudohaploid
Estonia_EMN_Narva	Ancient	HO44	6677	2	0	0	(1)	Hunter_Gatherers	Pseudohaploid
Estonia_IA_lc.SG	Ancient	HO44	2358	3	0	0	(1)		Pseudohaploid
Estonia_IA.SG	Ancient	HO44	2418	7	3	0	(2)		Pseudohaploid
Estonia_Medieval.SG	Ancient	HO44	585	7	5	0	(2)		Pseudohaploid
Estonia_MN_CCC	Ancient	HO44	5536	2	0	0	(1)	Hunter_Gatherers	Pseudohaploid
Estonia_N_CombCeramic.SG	Ancient	HO44	5537	2	0	0	(1)	Hunter_Gatherers	Pseudohaploid
Ethiopia_4500BP.SG	Ancient	HO44	4470	1	0	0	(1)		Pseudohaploid
Faroes_EarlyModern_o1.SG	Ancient	HO44	350	1	0	0	(1)		Pseudohaploid
Faroes_EarlyModern_o2.SG	Ancient	HO44	350	1	0	0	(1)		Pseudohaploid
Faroes_EarlyModern.SG	Ancient	HO44	350	14	3	11			Pseudohaploid
Faroes_Viking.SG	Ancient	HO44	900	1	0	0	(1)		Pseudohaploid
Finland_Levanluhta	Ancient	HO44	1400	3	0	0	(1)		Pseudohaploid
Finland_Levanluhta_B	Ancient	HO44	1400	1	0	0	(1)		Pseudohaploid
Finland_Levanluhta_B_lc_QUESTIONABLE	Ancient	HO44	1400	2	0	0	(1)		Pseudohaploid
Finland_Levanluhta_lc	Ancient	HO44	1400	1	0	0	(1)		Pseudohaploid
Finland_Saami_IA.SG	Ancient	HO44	1388	1	0	0	(1)		Pseudohaploid
France_Alsace_Lingolsheim_EBA	Ancient	HO44	4289	1	0	0	(1)	Bronze_Age	Pseudohaploid
France_Alsace_Lingolsheim_MN	Ancient	HO44	6631	2	0	0	(1)	Neolithic_Groups	Pseudohaploid
France_Alsace_Lingolsheim_MN_o	Ancient	HO44	6625	1	0	0	(1)		Pseudohaploid
France_BellBeaker	Ancient	HO44	4190	7	2	5		Bronze_Age	Pseudohaploid
France_BellBeaker_1d.rel.I1390	Ancient	HO44	4382	1	0	0	(1)		Pseudohaploid
France_BellBeaker_LowSteppe	Ancient	HO44	4198	1	0	0	(1)		Pseudohaploid
France_BellBeaker_NoSteppe	Ancient	HO44	4516	1	0	0	(1)		Pseudohaploid
France_EN	Ancient	HO44	7361	2	0	0	(1)	Neolithic_Groups	Pseudohaploid
France_EN_MN	Ancient	HO44	6802	4	0	0	(1)	Neolithic_Groups	Pseudohaploid
France_EN_MN_o	Ancient	HO44	7051	1	0	0	(1)		Pseudohaploid
France_EN_o	Ancient	HO44	7361	1	0	0	(1)		Pseudohaploid
France_GrandEst_EBA_o.SG	Ancient	HO44	3600	1	0	0	(1)		Pseudohaploid
France_GrandEst_EBA.SG	Ancient	HO44	3788	7	6	0	(2)	Bronze_Age	Pseudohaploid
France_GrandEst_EN_o.SG	Ancient	HO44	7019	1	0	0	(1)		Pseudohaploid
France_GrandEst_EN.SG	Ancient	HO44	7028	2	0	0	(1)	Neolithic_Groups	Pseudohaploid
France_GrandEst_IA1.SG	Ancient	HO44	2570	5	5	0	(2)		Pseudohaploid
France_GrandEst_IA2.SG	Ancient	HO44	2245	6	6	0	(2)		Pseudohaploid
France_GrandEst_LBA.SG	Ancient	HO44	1825	1	0	0	(1)	Bronze_Age	Pseudohaploid
France_GrandEst_MN.SG	Ancient	HO44	6163	10	3	7		Neolithic_Groups	Pseudohaploid
France_HautsDeFrance_EN.SG	Ancient	HO44	6963	1	0	0	(1)		Pseudohaploid
France_HautsDeFrance_IA2.SG	Ancient	HO44	2188	2	0	0	(1)		Pseudohaploid
France_HautsDeFrance_LN.SG	Ancient	HO44	4447	1	0	0	(1)		Pseudohaploid
France_HautsDeFrance_MN.SG	Ancient	HO44	6282	2	0	0	(1)	Neolithic_Groups	Pseudohaploid
France_Iboussieres39_lc	Ancient	HO44	11741	1	0	0	(1)		Pseudohaploid
France_LesCloseaux13_lc	Ancient	HO44	9933	1	0	0	(1)		Pseudohaploid
France_MN	Ancient	HO44	6457	43	2	41		Neolithic_Groups	Pseudohaploid
France_MN_1	Ancient	HO44	6348	4	0	0	(1)		Pseudohaploid
France_MN_o	Ancient	HO44	6576	2	0	0	(1)		Pseudohaploid
France_NouvelleAquitaine_Mesolithic_1d.rel.PER503.SG	Ancient	HO44	9050	1	0	0	(1)		Pseudohaploid
France_NouvelleAquitaine_Mesolithic.SG	Ancient	HO44	9050	2	0	0	(1)	Hunter_Gatherers	Pseudohaploid
France_Occitanie_EBA.SG	Ancient	HO44	4016	3	0	0	(1)	Bronze_Age	Pseudohaploid
France_Occitanie_EMBA.SG	Ancient	HO44	3600	2	0	0	(1)	Bronze_Age	Pseudohaploid
France_Occitanie_IA2.SG	Ancient	HO44	2354	6	6	0	(2)		Pseudohaploid
France_Occitanie_LN.SG	Ancient	HO44	4743	2	0	0	(1)	Neolithic_Groups	Pseudohaploid
France_Occitanie_MBA.SG	Ancient	HO44	3584	1	0	0	(1)	Bronze_Age	Pseudohaploid
France_Occitanie_MN.SG	Ancient	HO44	6272	2	0	0	(1)	Neolithic_Groups	Pseudohaploid
France_Rochedane	Ancient	HO44	13027	1	0	0	(1)		Pseudohaploid
French_Polynesia_200BP	Ancient	HO44	216	2	0	0	(1)		Pseudohaploid
French_Polynesia_400BP	Ancient	HO44	366	1	0	0	(1)		Pseudohaploid
Germany_BA.SG	Ancient	HO44	3543	1	0	0	(1)	Bronze_Age	Pseudohaploid
Germany_BellBeaker	Ancient	HO44	4226	44	18	26		Bronze_Age	Pseudohaploid
Germany_BellBeaker_1.or.2d.rel.of_I3588_and_I3599_contam_lc_QUESTIONABLE	Ancient	HO44	4175	1	0	0	(1)		Pseudohaploid
Germany_BellBeaker_1d.rel.I0111	Ancient	HO44	4222	1	0	0	(1)		Pseudohaploid
Germany_BellBeaker_1d.rel.I3590	Ancient	HO44	4207	1	0	0	(1)		Pseudohaploid
Germany_BellBeaker_1d.rel.I3594	Ancient	HO44	4175	1	0	0	(1)		Pseudohaploid
Germany_BellBeaker_1d.rel.I5521_lc	Ancient	HO44	4250	1	0	0	(1)		Pseudohaploid
Germany_BellBeaker_1d.rel.I5524_lc_QUESTIONABLE	Ancient	HO44	4250	1	0	0	(1)		Pseudohaploid
Germany_BellBeaker_1d.rel.I5658	Ancient	HO44	4200	1	0	0	(1)		Pseudohaploid
Germany_BellBeaker_1d.rel.I5658_lc	Ancient	HO44	4200	1	0	0	(1)		Pseudohaploid
Germany_BellBeaker_1d.rel.I6624	Ancient	HO44	4200	1	0	0	(1)		Pseudohaploid
Germany_BellBeaker_brother.I3588	Ancient	HO44	4175	1	0	0	(1)		Pseudohaploid
Germany_BellBeaker_contam_QUESTIONABLE	Ancient	HO44	4256	2	0	0	(1)		Pseudohaploid
Germany_BellBeaker_dup.I4124.SG	Ancient	HO44	4278	1	0	0	(1)		Pseudohaploid
Germany_BellBeaker_dup.I4134.SG	Ancient	HO44	4200	1	0	0	(1)		Pseudohaploid
Germany_BellBeaker_dup.I4143.SG	Ancient	HO44	4267	1	0	0	(1)		Pseudohaploid
Germany_BellBeaker_dup.I4144.SG	Ancient	HO44	4411	1	0	0	(1)		Pseudohaploid
Germany_BellBeaker_father.or.son.I1533	Ancient	HO44	4200	1	0	0	(1)		Pseudohaploid
Germany_BellBeaker_father.or.son.I4132	Ancient	HO44	4200	1	0	0	(1)		Pseudohaploid
Germany_BellBeaker_father.or.son.I4132.SG	Ancient	HO44	4200	1	0	0	(1)		Pseudohaploid
Germany_BellBeaker_lc	Ancient	HO44	4208	3	0	0	(1)		Pseudohaploid
Germany_BellBeaker_lc_QUESTIONABLE	Ancient	HO44	4217	3	0	0	(1)		Pseudohaploid
Germany_BellBeaker_QUESTIONABLE	Ancient	HO44	4146	1	0	0	(1)		Pseudohaploid
Germany_BenzigerodeHeimburg_LN	Ancient	HO44	4148	2	0	0	(1)	Bronze_Age	Pseudohaploid
Germany_Blatterhohle_MN	Ancient	HO44	5334	2	0	0	(1)	Neolithic_Groups	Pseudohaploid
Germany_Blatterhohle_MN_oWHG	Ancient	HO44	5674	1	0	0	(1)		Pseudohaploid
Germany_Blatterhohle_MN_QUESTIONABLE	Ancient	HO44	5448	1	0	0	(1)		Pseudohaploid
Germany_Bockstein	Ancient	HO44	8200	1	0	0	(1)		Pseudohaploid
Germany_Brillenhohle_lc	Ancient	HO44	14817	1	0	0	(1)		Pseudohaploid
Germany_CordedWare	Ancient	HO44	4290	11	7	0	(2)	Bronze_Age	Pseudohaploid
Germany_CordedWare_father.or.son.I1538_father.or.son.I1540	Ancient	HO44	4225	1	0	0	(1)		Pseudohaploid
Germany_CordedWare_o	Ancient	HO44	4225	1	0	0	(1)		Pseudohaploid
Germany_CordedWare_Tauber	Ancient	HO44	4452	2	0	0	(1)	Bronze_Age	Pseudohaploid
Germany_CordedWare.SG	Ancient	HO44	4622	4	0	0	(1)	Bronze_Age	Pseudohaploid
Germany_EarlyMedieval_Alemanic_brother.NIEcap3_father.NIEcap6_son.NIEcap9	Ancient	HO44	1415	1	0	0	(1)		Pseudohaploid
Germany_EarlyMedieval_Alemanic_brother.NIEcap4_father.NIEcap1_father.NIEcap3	Ancient	HO44	1415	1	0	0	(1)		Pseudohaploid
Germany_EarlyMedieval_Alemanic_Byzantine	Ancient	HO44	1415	6	3	0	(2)		Pseudohaploid
Germany_EarlyMedieval_Alemanic_lc	Ancient	HO44	1415	2	0	0	(1)		Pseudohaploid
Germany_EarlyMedieval_Alemanic_lc_QUESTIONABLE	Ancient	HO44	1415	1	0	0	(1)		Pseudohaploid
Germany_EarlyMedieval_Alemanic_Lombardian	Ancient	HO44	1415	1	0	0	(1)		Pseudohaploid
Germany_EarlyMedieval_o1.SG	Ancient	HO44	1449	6	4	0	(2)		Pseudohaploid
Germany_EarlyMedieval_o2.SG	Ancient	HO44	1483	2	0	0	(1)		Pseudohaploid
Germany_EarlyMedieval_o3.SG	Ancient	HO44	1460	5	5	0	(2)		Pseudohaploid
Germany_EarlyMedieval_o4.SG	Ancient	HO44	1430	1	0	0	(1)		Pseudohaploid
Germany_EarlyMedieval.SG	Ancient	HO44	1456	21	15	6			Pseudohaploid
Germany_EarlyMedieval.SG_1d.rel.STR355c.SG	Ancient	HO44	1430	1	0	0	(1)		Pseudohaploid
Germany_EBA_Unetice	Ancient	HO44	3957	7	2	5		Bronze_Age	Pseudohaploid
Germany_EBA_Unetice_brother.I0117	Ancient	HO44	4002	1	0	0	(1)		Pseudohaploid
Germany_EN_LBK	Ancient	HO44	7070	69	34	35		Neolithic_Groups	Pseudohaploid
Germany_EN_LBK_1d.or.2d.rel.I1550	Ancient	HO44	7125	1	0	0	(1)		Pseudohaploid
Germany_EN_LBK_1d.or.2d.rel.I2036	Ancient	HO44	7125	1	0	0	(1)		Pseudohaploid
Germany_EN_LBK_1d.rel.I2038	Ancient	HO44	7100	1	0	0	(1)		Pseudohaploid
Germany_EN_LBK_QUESTIONABLE	Ancient	HO44	7059	1	0	0	(1)		Pseudohaploid
Germany_EN_LBK_Stuttgart.DG	Ancient	HO44	7168	1	0	0	(1)	Neolithic_Groups	Pseudohaploid
Germany_HohleFels79_lc	Ancient	HO44	14691	1	0	0	(1)		Pseudohaploid
Germany_LBA_Halberstadt	Ancient	HO44	3024	1	0	0	(1)	Bronze_Age	Pseudohaploid
Germany_Lech_BellBeaker	Ancient	HO44	4255	8	6	0	(2)	Bronze_Age	Pseudohaploid
Germany_Lech_BellBeaker_lc	Ancient	HO44	4288	2	0	0	(1)		Pseudohaploid
Germany_Lech_BellBeaker_QUESTIONABLE	Ancient	HO44	4255	2	0	0	(1)		Pseudohaploid
Germany_Lech_BellBeaker_sister.HUGO_180Sk1	Ancient	HO44	4307	1	0	0	(1)		Pseudohaploid
Germany_Lech_EBA	Ancient	HO44	3827	29	17	12			Pseudohaploid
Germany_Lech_EBA_brother.AITI_119.brother.AITI_120.son.AITI_87_lc_QUESTIONABLE	Ancient	HO44	3753	1	0	0	(1)		Pseudohaploid
Germany_Lech_EBA_brother.AITI_119.brother.AITI_86.son.AITI_87	Ancient	HO44	3662	1	0	0	(1)		Pseudohaploid
Germany_Lech_EBA_brother.OBKR_80	Ancient	HO44	3926	1	0	0	(1)		Pseudohaploid
Germany_Lech_EBA_brother.POST_28.son.POST_140	Ancient	HO44	3997	1	0	0	(1)		Pseudohaploid
Germany_Lech_EBA_brother.WEHR_1474.son.WEHR_1586	Ancient	HO44	3899	1	0	0	(1)		Pseudohaploid
Germany_Lech_EBA_brother.WEHR_1564.son.WEHR_1586	Ancient	HO44	3924	1	0	0	(1)		Pseudohaploid
Germany_Lech_EBA_contam_QUESTIONABLE	Ancient	HO44	3990	3	0	0	(1)		Pseudohaploid
Germany_Lech_EBA_father.or.son.AITI_43_lc_QUESTIONABLE	Ancient	HO44	3772	1	0	0	(1)		Pseudohaploid
Germany_Lech_EBA_father.or.son.AITI_72_QUESTIONABLE	Ancient	HO44	3901	1	0	0	(1)		Pseudohaploid
Germany_Lech_EBA_lc	Ancient	HO44	3895	8	8	0	(2)		Pseudohaploid
Germany_Lech_EBA_lc_QUESTIONABLE	Ancient	HO44	3855	9	9	0	(2)		Pseudohaploid
Germany_Lech_EBA_mother.AITI_119.mother.AITI_120.mother.AITI_86	Ancient	HO44	3692	1	0	0	(1)		Pseudohaploid
Germany_Lech_EBA_mother.WEHR_1415child	Ancient	HO44	3872	1	0	0	(1)		Pseudohaploid
Germany_Lech_EBA_QUESTIONABLE	Ancient	HO44	3873	1	0	0	(1)		Pseudohaploid
Germany_Lech_EBA_sister.AITI_77B	Ancient	HO44	3828	1	0	0	(1)		Pseudohaploid
Germany_Lech_EBA_son.POST_50.son.POST_35.father.POST_28.father.POST_47	Ancient	HO44	3944	1	0	0	(1)		Pseudohaploid
Germany_Lech_MBA	Ancient	HO44	3558	7	7	0	(2)		Pseudohaploid
Germany_Lech_MBA_brother.OTTM_151ind1_lc_QUESTIONABLE	Ancient	HO44	3513	1	0	0	(1)		Pseudohaploid
Germany_Lech_MBA_lc	Ancient	HO44	3511	3	0	0	(1)		Pseudohaploid
Germany_Lech_MBA_lc_QUESTIONABLE	Ancient	HO44	3390	2	0	0	(1)		Pseudohaploid
Germany_LN_Alberstedt	Ancient	HO44	4325	1	0	0	(1)	Bronze_Age	Pseudohaploid
Germany_LN_Karsdorf	Ancient	HO44	4469	1	0	0	(1)	Bronze_Age	Pseudohaploid
Germany_LN_lc	Ancient	HO44	5107	1	0	0	(1)		Pseudohaploid
Germany_LN_oWHG	Ancient	HO44	5208	1	0	0	(1)		Pseudohaploid
Germany_MN_Baalberge	Ancient	HO44	5600	3	0	0	(1)	Neolithic_Groups	Pseudohaploid
Germany_MN_Esperstedt	Ancient	HO44	5155	1	0	0	(1)	Neolithic_Groups	Pseudohaploid
Germany_MN_lc	Ancient	HO44	5350	1	0	0	(1)		Pseudohaploid
Germany_MN_Salzmuende	Ancient	HO44	5163	3	0	0	(1)	Neolithic_Groups	Pseudohaploid
Germany_N	Ancient	HO44	6400	1	0	0	(1)	Neolithic_Groups	Pseudohaploid
Germany_Ofnet_lc	Ancient	HO44	8277	1	0	0	(1)		Pseudohaploid
Germany_Roman.SG	Ancient	HO44	1650	1	0	0	(1)		Pseudohaploid
Germany_SouthernGermany_Anselfingen_EBA	Ancient	HO44	4246	1	0	0	(1)	Bronze_Age	Pseudohaploid
Germany_SouthernGermany_Singen_EBA	Ancient	HO44	3876	10	2	8		Bronze_Age	Pseudohaploid
Germany_SouthernGermany_Singen_EBA_brother.MX254.son.MX286_contam_QUESTIONABLE	Ancient	HO44	3946	1	0	0	(1)		Pseudohaploid
Germany_SouthernGermany_Singen_EBA_brother.MX270.father.MX286	Ancient	HO44	4002	1	0	0	(1)		Pseudohaploid
Germany_SouthernGermany_Singen_EBA_o	Ancient	HO44	4039	1	0	0	(1)		Pseudohaploid
Germany_SouthernGermany_Singen_EBA_son.MX275.father.MX254.MX283_QUESTIONABLE	Ancient	HO44	3913	1	0	0	(1)		Pseudohaploid
Germany_SouthernGermany_Singen_IA	Ancient	HO44	2569	1	0	0	(1)		Pseudohaploid
Gibraltar_EBA	Ancient	HO44	3600	2	0	0	(1)	Bronze_Age	Pseudohaploid
Gibraltar_EBA_QUESTIONABLE	Ancient	HO44	3600	1	0	0	(1)		Pseudohaploid
Gibraltar_EN	Ancient	HO44	6950	1	0	0	(1)	Neolithic_Groups	Pseudohaploid
Goyet_Neanderthal.SG	Ancient	HO44	42436	1	0	0	(1)		Pseudohaploid
Goyetq2-cluster	Ancient	HO44	15152	4	0	0	(1)	Hunter_Gatherers	Pseudohaploid
Greece_BA_Mycenaean	Ancient	HO44	3261	3	0	0	(1)		Pseudohaploid
Greece_BA_Mycenaean_Pylos	Ancient	HO44	3296	1	0	0	(1)		Pseudohaploid
Greece_Crete_Armenoi	Ancient	HO44	3305	1	0	0	(1)		Pseudohaploid
Greece_LN_2.SG	Ancient	HO44	6348	2	0	0	(1)		Pseudohaploid
Greece_Minoan_Lassithi	Ancient	HO44	4000	5	0	5			Pseudohaploid
Greece_Minoan_Odigitria	Ancient	HO44	3895	5	5	0	(2)		Pseudohaploid
Greece_N	Ancient	HO44	7883	1	0	0	(1)		Pseudohaploid
Greece_N.SG	Ancient	HO44	8316	1	0	0	(1)		Pseudohaploid
Greece_Peloponnese_N	Ancient	HO44	6364	4	0	0	(1)		Pseudohaploid
Greece_Peloponnese_N_all	Ancient	HO44	7360	1	0	0	(1)		Pseudohaploid
Greece_Peloponnese_N_QUESTIONABLE	Ancient	HO44	5935	1	0	0	(1)		Pseudohaploid
Greenland_EarlyNorse_lc.SG	Ancient	HO44	900	2	0	0	(1)		Pseudohaploid
Greenland_EarlyNorse_lc.SG_QUESTIONABLE	Ancient	HO44	900	1	0	0	(1)		Pseudohaploid
Greenland_EarlyNorse_o1.SG	Ancient	HO44	900	2	0	0	(1)		Pseudohaploid
Greenland_EarlyNorse_o2.SG	Ancient	HO44	950	1	0	0	(1)		Pseudohaploid
Greenland_EarlyNorse.SG	Ancient	HO44	950	9	2	7			Pseudohaploid
Greenland_LateNorse_lc.SG	Ancient	HO44	845	1	0	0	(1)		Pseudohaploid
Greenland_LateNorse_lc.SG_QUESTIONABLE	Ancient	HO44	827	2	0	0	(1)		Pseudohaploid
Greenland_LateNorse.SG	Ancient	HO44	819	5	3	0	(2)		Pseudohaploid
Greenland_Saqqaq.SG	Ancient	HO44	3885	1	0	0	(1)		Pseudohaploid
Guadeloupe_AnseGourde_Ceramic	Ancient	HO44	815	4	0	0	(1)		Pseudohaploid
Haiti_Diale1_Ceramic	Ancient	HO44	950	2	0	0	(1)		Pseudohaploid
Hungary_Avar_1.SG	Ancient	HO44	1250	1	0	0	(1)		Pseudohaploid
Hungary_Avar_5	Ancient	HO44	1360	1	0	0	(1)		Pseudohaploid
Hungary_Avar_5_daughter.or.mother.AV1	Ancient	HO44	1348	1	0	0	(1)		Pseudohaploid
Hungary_Baden_LateCA.SG	Ancient	HO44	5019	1	0	0	(1)	Neolithic_Groups	Pseudohaploid
Hungary_C_Balaton_Lasinja	Ancient	HO44	6120	5	1	0	(2)		Pseudohaploid
Hungary_C_Balaton_Lasinja_QUESTIONABLE	Ancient	HO44	6050	1	0	0	(1)		Pseudohaploid
Hungary_EarlyC_Tiszapolgar	Ancient	HO44	6200	3	0	0	(1)	Neolithic_Groups	Pseudohaploid
Hungary_EarlyC_Tiszapolgar_Bodrogkeresztur	Ancient	HO44	6273	1	0	0	(1)	Neolithic_Groups	Pseudohaploid
Hungary_EarlyC_Tiszapolgar_contam_QUESTIONABLE	Ancient	HO44	6200	1	0	0	(1)		Pseudohaploid
Hungary_EBA_BellBeaker	Ancient	HO44	4281	11	2	9		Bronze_Age	Pseudohaploid
Hungary_EBA_Mako	Ancient	HO44	4026	1	0	0	(1)	Bronze_Age	Pseudohaploid
Hungary_EBA_Mako.SG	Ancient	HO44	4026	1	0	0	(1)		Pseudohaploid
Hungary_EBA_Protonagyrev	Ancient	HO44	4156	2	0	0	(1)	Bronze_Age	Pseudohaploid
Hungary_EBA_Protonagyrev_brother.I7043	Ancient	HO44	4000	1	0	0	(1)		Pseudohaploid
Hungary_EN_HG_Koros	Ancient	HO44	7661	1	0	0	(1)		Pseudohaploid
Hungary_EN_Koros	Ancient	HO44	7564	1	0	0	(1)		Pseudohaploid
Hungary_EN_Koros_all_QUESTIONABLE	Ancient	HO44	7700	1	0	0	(1)		Pseudohaploid
Hungary_EN_Koros_contam_QUESTIONABLE	Ancient	HO44	7700	2	0	0	(1)		Pseudohaploid
Hungary_EN_Koros_o	Ancient	HO44	7591	1	0	0	(1)		Pseudohaploid
Hungary_EN_Koros_o_lc	Ancient	HO44	7700	1	0	0	(1)		Pseudohaploid
Hungary_EN_Starcevo_1	Ancient	HO44	7595	3	0	0	(1)		Pseudohaploid
Hungary_EN_Starcevo_2	Ancient	HO44	7600	1	0	0	(1)		Pseudohaploid
Hungary_EN_Starcevo_2_all	Ancient	HO44	7567	1	0	0	(1)		Pseudohaploid
Hungary_Hunyadihalom_MCHA	Ancient	HO44	6010	1	0	0	(1)	Neolithic_Groups	Pseudohaploid
Hungary_IA_Prescythian.SG	Ancient	HO44	2849	1	0	0	(1)		Pseudohaploid
Hungary_IA_Scythian_o.SG	Ancient	HO44	2441	1	0	0	(1)		Pseudohaploid
Hungary_IA_Scythian.SG	Ancient	HO44	2450	4	0	0	(1)		Pseudohaploid
Hungary_Koros	Ancient	HO44	7630	2	0	0	(1)	Hunter_Gatherers	Pseudohaploid
Hungary_Koros_EN_o.SG	Ancient	HO44	7591	1	0	0	(1)		Pseudohaploid
Hungary_Langobard	Ancient	HO44	1442	12	0	12			Pseudohaploid
Hungary_Langobard_lc	Ancient	HO44	1442	2	0	0	(1)		Pseudohaploid
Hungary_Langobard_lc_QUESTIONABLE	Ancient	HO44	1442	1	0	0	(1)		Pseudohaploid
Hungary_Langobard_o1	Ancient	HO44	1442	5	1	0	(2)		Pseudohaploid
Hungary_Langobard_o1.SG	Ancient	HO44	1418	2	0	0	(1)		Pseudohaploid
Hungary_Langobard_o2	Ancient	HO44	1450	3	0	0	(1)		Pseudohaploid
Hungary_Langobard_o2_brother.SZ14_brother.SZ8	Ancient	HO44	1442	1	0	0	(1)		Pseudohaploid
Hungary_Langobard_o2.SG	Ancient	HO44	1442	1	0	0	(1)		Pseudohaploid
Hungary_Langobard_sister.SZ14_sister.SZ6	Ancient	HO44	1442	1	0	0	(1)		Pseudohaploid
Hungary_Langobard_son.SZ24_brother.SZ22	Ancient	HO44	1442	1	0	0	(1)		Pseudohaploid
Hungary_Langobard_son.SZ24_father.SZ7_brother.SZ22	Ancient	HO44	1462	1	0	0	(1)		Pseudohaploid
Hungary_Langobard.SG	Ancient	HO44	1442	6	0	6			Pseudohaploid
Hungary_LateC_Baden	Ancient	HO44	5135	12	2	10		Neolithic_Groups	Pseudohaploid
Hungary_LateC_Baden_contam_QUESTIONABLE	Ancient	HO44	5025	1	0	0	(1)		Pseudohaploid
Hungary_LateC_EBA_Baden_Yamnaya	Ancient	HO44	5099	3	0	0	(1)	Bronze_Age	Pseudohaploid
Hungary_LateC_EBA_Baden_Yamnaya_QUESTIONABLE	Ancient	HO44	5100	1	0	0	(1)		Pseudohaploid
Hungary_LateC_Protoboleraz	Ancient	HO44	5621	4	0	0	(1)	Neolithic_Groups	Pseudohaploid
Hungary_LBA_Kyjatice	Ancient	HO44	2858	1	0	0	(1)	Bronze_Age	Pseudohaploid
Hungary_LBA_Kyjatice.SG	Ancient	HO44	2858	1	0	0	(1)		Pseudohaploid
Hungary_LN_Lengyel	Ancient	HO44	6558	8	3	5		Neolithic_Groups	Pseudohaploid
Hungary_LN_Lengyel_dup.I1495.SG	Ancient	HO44	6367	1	0	0	(1)		Pseudohaploid
Hungary_LN_Lengyel_son.I10619.son.I10624.halfbro.I10620.halfbro.I10621	Ancient	HO44	6550	1	0	0	(1)		Pseudohaploid
Hungary_LN_Sopot	Ancient	HO44	6862	5	3	0	(2)	Neolithic_Groups	Pseudohaploid
Hungary_LN_Sopot_lc	Ancient	HO44	6743	1	0	0	(1)		Pseudohaploid
Hungary_LN_Tisza	Ancient	HO44	6700	5	3	0	(2)	Neolithic_Groups	Pseudohaploid
Hungary_LN_Tisza_contam_QUESTIONABLE	Ancient	HO44	6700	1	0	0	(1)		Pseudohaploid
Hungary_Maros_EBA.SG	Ancient	HO44	3817	4	0	0	(1)	Bronze_Age	Pseudohaploid
Hungary_MBA_Vatya_o2.SG	Ancient	HO44	3700	1	0	0	(1)		Pseudohaploid
Hungary_MBA_Vatya.SG	Ancient	HO44	3701	5	5	0	(2)	Bronze_Age	Pseudohaploid
Hungary_Medieval.SG	Ancient	HO44	703	1	0	0	(1)		Pseudohaploid
Hungary_MN	Ancient	HO44	6086	1	0	0	(1)	Neolithic_Groups	Pseudohaploid
Hungary_MN_ALBK_Szakalhat	Ancient	HO44	7050	2	0	0	(1)	Neolithic_Groups	Pseudohaploid
Hungary_MN_ALBK_Szakalhat_all	Ancient	HO44	7050	1	0	0	(1)		Pseudohaploid
Hungary_MN_ALPc	Ancient	HO44	7084	7	0	7		Neolithic_Groups	Pseudohaploid
Hungary_MN_ALPc_Bukk	Ancient	HO44	7077	1	0	0	(1)	Neolithic_Groups	Pseudohaploid
Hungary_MN_ALPc_Bukk.SG	Ancient	HO44	7077	1	0	0	(1)	Neolithic_Groups	Pseudohaploid
Hungary_MN_ALPc_contam_QUESTIONABLE	Ancient	HO44	7050	1	0	0	(1)		Pseudohaploid
Hungary_MN_ALPc_Esztar	Ancient	HO44	7050	2	0	0	(1)	Neolithic_Groups	Pseudohaploid
Hungary_MN_ALPc_Szakalhat	Ancient	HO44	7050	3	0	0	(1)	Neolithic_Groups	Pseudohaploid
Hungary_MN_ALPc_Szatmar	Ancient	HO44	7350	2	0	0	(1)	Neolithic_Groups	Pseudohaploid
Hungary_MN_ALPc_Szatmar_o	Ancient	HO44	7366	1	0	0	(1)		Pseudohaploid
Hungary_MN_ALPc_Tiszadob	Ancient	HO44	7031	6	2	0	(2)	Neolithic_Groups	Pseudohaploid
Hungary_MN_ALPc.SG	Ancient	HO44	7070	3	0	0	(1)	Neolithic_Groups	Pseudohaploid
Hungary_MN_LBK	Ancient	HO44	7051	7	3	0	(2)	Neolithic_Groups	Pseudohaploid
Hungary_MN_LBK_lc	Ancient	HO44	7050	1	0	0	(1)		Pseudohaploid
Hungary_MN_LBK_o_QUESTIONABLE	Ancient	HO44	7146	1	0	0	(1)		Pseudohaploid
Hungary_MN_LBK.SG	Ancient	HO44	7093	2	0	0	(1)	Neolithic_Groups	Pseudohaploid
Hungary_MN_Vinca	Ancient	HO44	7171	4	0	0	(1)	Neolithic_Groups	Pseudohaploid
Hungary_MN_Vinca_contam_QUESTIONABLE	Ancient	HO44	7228	1	0	0	(1)		Pseudohaploid
Hungary_MN_Vinca_QUESTIONABLE	Ancient	HO44	6943	1	0	0	(1)		Pseudohaploid
Ibiza_Punic.SG	Ancient	HO44	2217	1	0	0	(1)		Pseudohaploid
Iceland_Early_Christian_o.SG	Ancient	HO44	236	1	0	0	(1)		Pseudohaploid
Iceland_Early_Christian.SG	Ancient	HO44	714	2	0	0	(1)		Pseudohaploid
Iceland_Pre_Christian.SG	Ancient	HO44	1003	23	11	12			Pseudohaploid
Iceland_Pre_Christian.SG_son.DAV.A8.SG	Ancient	HO44	950	1	0	0	(1)		Pseudohaploid
Iceland_Viking.SG	Ancient	HO44	876	17	2	15			Pseudohaploid
India_Harappan	Ancient	HO44	4300	1	0	0	(1)		Pseudohaploid
India_RoopkundA	Ancient	HO44	1098	20	7	13			Pseudohaploid
India_RoopkundA_QUESTIONABLE	Ancient	HO44	1115	3	0	0	(1)		Pseudohaploid
India_RoopkundB	Ancient	HO44	151	6	0	6			Pseudohaploid
India_RoopkundB_oCentralEuropean	Ancient	HO44	150	1	0	0	(1)		Pseudohaploid
India_RoopkundB_oNearEast	Ancient	HO44	143	1	0	0	(1)		Pseudohaploid
India_RoopkundB_QUESTIONABLE	Ancient	HO44	128	6	2	0	(2)		Pseudohaploid
India_RoopkundC	Ancient	HO44	199	1	0	0	(1)		Pseudohaploid
Indian_GreatAndaman_100BP.SG	Ancient	HO44	90	1	0	0	(1)		Pseudohaploid
Indonesia_LN_BA_IA.SG	Ancient	HO44	2161	1	0	0	(1)		Pseudohaploid
Indonesia_LN_BA_IA.WGC	Ancient	HO44	1827	1	0	0	(1)		Pseudohaploid
Iran_BA_HajjiFiruz_QUESTIONABLE	Ancient	HO44	4312	1	0	0	(1)		Pseudohaploid
Iran_BA1_ShahrISokhta	Ancient	HO44	4750	8	3	5			Pseudohaploid
Iran_BA1_ShahrISokhta_1d.rel.I11483_QUESTIONABLE	Ancient	HO44	4900	1	0	0	(1)		Pseudohaploid
Iran_BA1_ShahrISokhta_contam_lc_QUESTIONABLE	Ancient	HO44	4600	1	0	0	(1)		Pseudohaploid
Iran_BA1_ShahrISokhta_lc_QUESTIONABLE	Ancient	HO44	5000	1	0	0	(1)		Pseudohaploid
Iran_C_SehGabi	Ancient	HO44	6216	4	0	0	(1)		Pseudohaploid
Iran_C_SehGabi_QUESTIONABLE	Ancient	HO44	6690	1	0	0	(1)		Pseudohaploid
Iran_C_TepeHissar	Ancient	HO44	4749	10	2	8		Near_Eastern_Farmers	Pseudohaploid
Iran_C_TepeHissar_lc_QUESTIONABLE	Ancient	HO44	5517	1	0	0	(1)		Pseudohaploid
Iran_C_TepeHissar_QUESTIONABLE	Ancient	HO44	5065	2	0	0	(1)		Pseudohaploid
Iran_GanjDareh_Historic	Ancient	HO44	389	1	0	0	(1)		Pseudohaploid
Iran_HajjiFiruz_C	Ancient	HO44	7856	3	0	0	(1)	Near_Eastern_Farmers	Pseudohaploid
Iran_HajjiFiruz_C_o	Ancient	HO44	7907	2	0	0	(1)		Pseudohaploid
Iran_Hasanlu_IA.SG	Ancient	HO44	2833	1	0	0	(1)		Pseudohaploid
Iran_IA_HajjiFiruz	Ancient	HO44	3050	1	0	0	(1)		Pseudohaploid
Iran_LN_SehGabi_QUESTIONABLE	Ancient	HO44	7686	1	0	0	(1)		Pseudohaploid
Iran_Mesolithic_BeltCave_all	Ancient	HO44	11950	1	0	0	(1)		Pseudohaploid
Iran_N	Ancient	HO44	9944	10	2	8		Near_Eastern_Farmers	Pseudohaploid
Iran_N_father.I1947_father.I1952	Ancient	HO44	10000	1	0	0	(1)		Pseudohaploid
Iran_N_QUESTIONABLE	Ancient	HO44	9897	3	0	0	(1)		Pseudohaploid
Iran_N_son.I1946_brother.I1947_QUESTIONABLE	Ancient	HO44	9952	1	0	0	(1)		Pseudohaploid
Iran_ShahrISokhta_BA2	Ancient	HO44	4583	6	2	0	(2)		Pseudohaploid
Iran_ShahrISokhta_BA2_contam_lc_QUESTIONABLE	Ancient	HO44	4600	1	0	0	(1)		Pseudohaploid
Iran_ShahrISokhta_BA2_contam_QUESTIONABLE	Ancient	HO44	4958	2	0	0	(1)		Pseudohaploid
Iran_ShahrISokhta_BA2_lc_QUESTIONABLE	Ancient	HO44	4600	1	0	0	(1)		Pseudohaploid
Iran_ShahrISokhta_BA3	Ancient	HO44	4750	1	0	0	(1)		Pseudohaploid
Ireland_EBA.SG	Ancient	HO44	3765	3	0	0	(1)		Pseudohaploid
Ireland_EN_MN.SG	Ancient	HO44	5566	5	0	5		Neolithic_Groups	Pseudohaploid
Ireland_EN.SG	Ancient	HO44	5730	4	0	0	(1)	Neolithic_Groups	Pseudohaploid
Ireland_LN.SG	Ancient	HO44	4747	5	0	5		Neolithic_Groups	Pseudohaploid
Ireland_Megalithic.SG	Ancient	HO44	5533	10	6	0	(2)		Pseudohaploid
Ireland_Megalithic.SG_father.prs002-ALL_DATA.SG	Ancient	HO44	5657	1	0	0	(1)		Pseudohaploid
Ireland_Mesolithic.SG	Ancient	HO44	6330	2	0	0	(1)	Hunter_Gatherers	Pseudohaploid
Ireland_MN_contam.SG_QUESTIONABLE	Ancient	HO44	5483	1	0	0	(1)		Pseudohaploid
Ireland_MN.SG	Ancient	HO44	5378	26	0	26			Pseudohaploid
Ireland_N.SG	Ancient	HO44	4966	2	0	0	(1)	Neolithic_Groups	Pseudohaploid
Ireland_Viking.SG	Ancient	HO44	1121	4	0	0	(1)		Pseudohaploid
Iron_Gates	Ancient	HO44	8959	40	5	35		Hunter_Gatherers	Pseudohaploid
Iron_Gates_brother.I4880	Ancient	HO44	8000	1	0	0	(1)		Pseudohaploid
Iron_Gates_daughter_I5236	Ancient	HO44	11198	1	0	0	(1)		Pseudohaploid
Iron_Gates_dup.I4654	Ancient	HO44	9025	1	0	0	(1)		Pseudohaploid
Iron_Gates_o	Ancient	HO44	8700	2	0	0	(1)		Pseudohaploid
Iron_Gates.SG	Ancient	HO44	8781	3	0	0	(1)		Pseudohaploid
IsleOfMan_Viking.SG	Ancient	HO44	1050	1	0	0	(1)		Pseudohaploid
Israel_Ashkelon_IA1	Ancient	HO44	3201	3	0	0	(1)		Pseudohaploid
Israel_Ashkelon_IA1_o	Ancient	HO44	3167	1	0	0	(1)		Pseudohaploid
Israel_Ashkelon_IA2	Ancient	HO44	3098	3	0	0	(1)		Pseudohaploid
Israel_Ashkelon_LBA	Ancient	HO44	3567	3	0	0	(1)		Pseudohaploid
Israel_C	Ancient	HO44	5950	19	7	12			Pseudohaploid
Israel_C_1d.rel.I1179	Ancient	HO44	5950	1	0	0	(1)		Pseudohaploid
Israel_C_father.or.son.I1169	Ancient	HO44	5950	1	0	0	(1)		Pseudohaploid
Israel_C_o2	Ancient	HO44	5950	1	0	0	(1)		Pseudohaploid
Israel_IA	Ancient	HO44	2951	1	0	0	(1)		Pseudohaploid
Israel_IA_o	Ancient	HO44	2889	1	0	0	(1)		Pseudohaploid
Israel_IBA	Ancient	HO44	4194	1	0	0	(1)		Pseudohaploid
Israel_Middle_Late_PPNB	Ancient	HO44	9591	1	0	0	(1)		Pseudohaploid
Israel_MLBA	Ancient	HO44	3564	31	14	17			Pseudohaploid
Israel_MLBA_brother.I10359	Ancient	HO44	3500	1	0	0	(1)		Pseudohaploid
Israel_MLBA_brother.I10770	Ancient	HO44	3450	1	0	0	(1)		Pseudohaploid
Israel_MLBA_in.preparation	Ancient	HO44	3506	2	0	0	(1)		Pseudohaploid
Israel_MLBA_lc	Ancient	HO44	3654	6	6	0	(2)		Pseudohaploid
Israel_MLBA_lc_QUESTIONABLE	Ancient	HO44	3683	3	0	0	(1)		Pseudohaploid
Israel_MLBA_o	Ancient	HO44	3524	2	0	0	(1)		Pseudohaploid
Israel_MLBA_o_brother.I2200	Ancient	HO44	3500	1	0	0	(1)		Pseudohaploid
Israel_MLBA_QUESTIONABLE	Ancient	HO44	3725	2	0	0	(1)		Pseudohaploid
Israel_MLBA_sister.I10101_in.preparation	Ancient	HO44	3500	1	0	0	(1)		Pseudohaploid
Israel_MLBA_son.I8187	Ancient	HO44	3675	1	0	0	(1)		Pseudohaploid
Israel_Natufian_contam_QUESTIONABLE	Ancient	HO44	12700	2	0	0	(1)		Pseudohaploid
Italy_C_BA.SG	Ancient	HO44	4056	3	0	0	(1)	Neolithic_Groups	Pseudohaploid
Italy_C.SG	Ancient	HO44	5582	3	0	0	(1)	Neolithic_Groups	Pseudohaploid
Italy_IA_Republic_o.SG	Ancient	HO44	2832	1	0	0	(1)		Pseudohaploid
Italy_IA_Republic_oEasternMediterranean_o.SG	Ancient	HO44	2600	1	0	0	(1)		Pseudohaploid
Italy_IA_Republic_oEasternMediterranean.SG	Ancient	HO44	2425	2	0	0	(1)		Pseudohaploid
Italy_IA_Republic.SG	Ancient	HO44	2614	7	0	7			Pseudohaploid
Italy_Imperial_o1.SG	Ancient	HO44	1795	2	0	0	(1)		Pseudohaploid
Italy_Imperial_o2.SG	Ancient	HO44	1850	1	0	0	(1)		Pseudohaploid
Italy_Imperial_o3.SG	Ancient	HO44	1774	2	0	0	(1)		Pseudohaploid
Italy_Imperial_o4.SG	Ancient	HO44	1810	4	0	0	(1)		Pseudohaploid
Italy_Imperial_o5.SG	Ancient	HO44	1750	1	0	0	(1)		Pseudohaploid
Italy_Imperial_oAfrican.SG	Ancient	HO44	1670	1	0	0	(1)		Pseudohaploid
Italy_Imperial_oCentralEuropean.SG	Ancient	HO44	1800	2	0	0	(1)		Pseudohaploid
Italy_Imperial.SG	Ancient	HO44	1778	35	0	35			Pseudohaploid
Italy_LA_oCentralEuropean_o1CentralEuropean.SG	Ancient	HO44	1450	5	0	5			Pseudohaploid
Italy_LA_oCentralEuropean_o2CentralEuropean.SG	Ancient	HO44	1450	1	0	0	(1)		Pseudohaploid
Italy_LA_oCentralEuropean_o3CentralEuropean.SG	Ancient	HO44	1538	1	0	0	(1)		Pseudohaploid
Italy_LA_oSardiniaLike.SG	Ancient	HO44	1319	1	0	0	(1)		Pseudohaploid
Italy_LA.SG	Ancient	HO44	1481	16	0	16			Pseudohaploid
Italy_Medieval_EarlyModern_o.SG	Ancient	HO44	300	1	0	0	(1)		Pseudohaploid
Italy_Medieval_EarlyModern_oCentralEuropean.SG	Ancient	HO44	578	11	0	11			Pseudohaploid
Italy_Medieval_EarlyModern.SG	Ancient	HO44	710	16	0	16			Pseudohaploid
Italy_Medieval_o1.SG	Ancient	HO44	800	1	0	0	(1)		Pseudohaploid
Italy_Medieval_o2.SG	Ancient	HO44	800	1	0	0	(1)		Pseudohaploid
Italy_Medieval.SG	Ancient	HO44	755	3	0	0	(1)		Pseudohaploid
Italy_Mesolithic.SG	Ancient	HO44	10553	3	0	0	(1)	Hunter_Gatherers	Pseudohaploid
Italy_N_dup.I16762.SG	Ancient	HO44	7146	1	0	0	(1)		Pseudohaploid
Italy_N_o.SG	Ancient	HO44	5396	1	0	0	(1)		Pseudohaploid
Italy_N_oWHG.SG	Ancient	HO44	7202	1	0	0	(1)		Pseudohaploid
Italy_N.SG	Ancient	HO44	7525	8	0	8		Neolithic_Groups	Pseudohaploid
Italy_North_BellBeaker_1	Ancient	HO44	4015	1	0	0	(1)		Pseudohaploid
Italy_North_BellBeaker_2	Ancient	HO44	4015	1	0	0	(1)		Pseudohaploid
Italy_North_BellBeaker_3	Ancient	HO44	4006	1	0	0	(1)		Pseudohaploid
Italy_North_EarlyMedieval_Langobards_1	Ancient	HO44	1345	5	1	0	(2)		Pseudohaploid
Italy_North_EarlyMedieval_Langobards_1_brother.CL146_son.CL151	Ancient	HO44	1345	1	0	0	(1)		Pseudohaploid
Italy_North_EarlyMedieval_Langobards_1_brother.CL84_son.CL87	Ancient	HO44	1345	1	0	0	(1)		Pseudohaploid
Italy_North_EarlyMedieval_Langobards_1_mother.CL145_mother.CL146	Ancient	HO44	1345	1	0	0	(1)		Pseudohaploid
Italy_North_EarlyMedieval_Langobards_1_mother.CL83_mother.CL84_daughter.CL102	Ancient	HO44	1345	1	0	0	(1)		Pseudohaploid
Italy_North_EarlyMedieval_Langobards_1_son.CL93	Ancient	HO44	1345	1	0	0	(1)		Pseudohaploid
Italy_North_EarlyMedieval_Langobards_2	Ancient	HO44	1345	8	0	8			Pseudohaploid
Italy_North_EarlyMedieval_Langobards_3	Ancient	HO44	1345	4	0	0	(1)		Pseudohaploid
Italy_North_EarlyMedieval_Langobards_4	Ancient	HO44	1345	1	0	0	(1)		Pseudohaploid
Italy_North_EarlyMedieval_Langobards_contam_QUESTIONABLE	Ancient	HO44	1345	1	0	0	(1)		Pseudohaploid
Italy_North_MN_Iceman_contam.SG_QUESTIONABLE	Ancient	HO44	5199	1	0	0	(1)		Pseudohaploid
Italy_North_Remedello_C.SG	Ancient	HO44	5207	1	0	0	(1)	Neolithic_Groups	Pseudohaploid
Italy_North_Remedello_C.SG_QUESTIONABLE	Ancient	HO44	4702	1	0	0	(1)		Pseudohaploid
Italy_North_Remedello_EBA.SG	Ancient	HO44	3902	1	0	0	(1)		Pseudohaploid
Italy_Sardinia_BA_Nuragic	Ancient	HO44	3133	10	1	9		Bronze_Age	Pseudohaploid
Italy_Sardinia_BA_Nuragic_contam_QUESTIONABLE	Ancient	HO44	3276	1	0	0	(1)		Pseudohaploid
Italy_Sardinia_BA_Nuragic_o_QUESTIONABLE	Ancient	HO44	3144	5	3	0	(2)		Pseudohaploid
Italy_Sardinia_C	Ancient	HO44	4484	6	2	0	(2)		Pseudohaploid
Italy_Sardinia_C_MonteClaro	Ancient	HO44	4162	4	0	0	(1)		Pseudohaploid
Italy_Sardinia_C_o_QUESTIONABLE	Ancient	HO44	5198	1	0	0	(1)		Pseudohaploid
Italy_Sardinia_C_oAfrican	Ancient	HO44	4203	1	0	0	(1)		Pseudohaploid
Italy_Sardinia_EarlyMedieval_o	Ancient	HO44	1106	1	0	0	(1)		Pseudohaploid
Italy_Sardinia_EarlyMedieval_o_1d.rel.COR002	Ancient	HO44	1017	1	0	0	(1)		Pseudohaploid
Italy_Sardinia_EarlyMedieval_QUESTIONABLE	Ancient	HO44	1005	1	0	0	(1)		Pseudohaploid
Italy_Sardinia_EBA	Ancient	HO44	3947	18	6	12		Bronze_Age	Pseudohaploid
Italy_Sardinia_EBA_dup.SUC004.SG	Ancient	HO44	4185	1	0	0	(1)		Pseudohaploid
Italy_Sardinia_EBA_dup.SUC006.SG	Ancient	HO44	4347	1	0	0	(1)		Pseudohaploid
Italy_Sardinia_EBA_Nuragic	Ancient	HO44	4175	1	0	0	(1)		Pseudohaploid
Italy_Sardinia_EBA_Nuragic_mother.SUC003	Ancient	HO44	4081	1	0	0	(1)		Pseudohaploid
Italy_Sardinia_EBA_Nuragic_mother.SUC003_dup.SUC002.SG	Ancient	HO44	4081	1	0	0	(1)		Pseudohaploid
Italy_Sardinia_EBA_o_QUESTIONABLE	Ancient	HO44	4016	3	0	0	(1)		Pseudohaploid
Italy_Sardinia_IA_1	Ancient	HO44	2244	1	0	0	(1)		Pseudohaploid
Italy_Sardinia_IA_2	Ancient	HO44	2576	1	0	0	(1)		Pseudohaploid
Italy_Sardinia_IA_Punic_1	Ancient	HO44	2585	5	2	0	(2)		Pseudohaploid
Italy_Sardinia_IA_Punic_2	Ancient	HO44	2451	4	0	0	(1)		Pseudohaploid
Italy_Sardinia_LA	Ancient	HO44	1597	1	0	0	(1)		Pseudohaploid
Italy_Sardinia_LA_QUESTIONABLE	Ancient	HO44	1340	1	0	0	(1)		Pseudohaploid
Italy_Sardinia_LateC	Ancient	HO44	4321	5	0	5			Pseudohaploid
Italy_Sardinia_LBA	Ancient	HO44	3089	7	2	5		Bronze_Age	Pseudohaploid
Italy_Sardinia_MBA	Ancient	HO44	3386	2	0	0	(1)		Pseudohaploid
Italy_Sardinia_MBA_contam_QUESTIONABLE	Ancient	HO44	3500	1	0	0	(1)		Pseudohaploid
Italy_Sardinia_MBA_o	Ancient	HO44	3404	1	0	0	(1)		Pseudohaploid
Italy_Sardinia_Medieval	Ancient	HO44	590	4	0	0	(1)		Pseudohaploid
Italy_Sardinia_N	Ancient	HO44	5859	12	7	5		Neolithic_Groups	Pseudohaploid
Italy_Sardinia_N_contam_QUESTIONABLE	Ancient	HO44	5575	1	0	0	(1)		Pseudohaploid
Italy_Sardinia_N_lc	Ancient	HO44	5575	1	0	0	(1)		Pseudohaploid
Italy_Sardinia_N_o_QUESTIONABLE	Ancient	HO44	6045	1	0	0	(1)		Pseudohaploid
Italy_Sardinia_Roman	Ancient	HO44	1760	2	0	0	(1)		Pseudohaploid
Italy_Sardinia_Roman_o	Ancient	HO44	1772	1	0	0	(1)		Pseudohaploid
Italy_Sicily_BellBeaker	Ancient	HO44	4150	1	0	0	(1)		Pseudohaploid
Italy_Sicily_BellBeaker_possmisdated_lc_QUESTIONABLE	Ancient	HO44	4150	1	0	0	(1)		Pseudohaploid
Italy_Sicily_C_o	Ancient	HO44	4709	1	0	0	(1)		Pseudohaploid
Italy_Sicily_EBA	Ancient	HO44	3954	9	5	0	(2)	Bronze_Age	Pseudohaploid
Italy_Sicily_EBA_o1	Ancient	HO44	4212	1	0	0	(1)		Pseudohaploid
Italy_Sicily_EBA_o2	Ancient	HO44	4623	1	0	0	(1)		Pseudohaploid
Italy_Sicily_LBA	Ancient	HO44	3110	4	0	0	(1)	Bronze_Age	Pseudohaploid
Italy_Sicily_LBA_son.I3878	Ancient	HO44	3200	1	0	0	(1)		Pseudohaploid
Italy_Sicily_MBA_o2	Ancient	HO44	3490	1	0	0	(1)		Pseudohaploid
Italy_Sicily_MBA_o3	Ancient	HO44	3516	1	0	0	(1)		Pseudohaploid
Italy_Sicily_MN	Ancient	HO44	6795	4	0	0	(1)	Neolithic_Groups	Pseudohaploid
Italy_South_HG_Continenza_lc	Ancient	HO44	10875	1	0	0	(1)		Pseudohaploid
Italy_South_HG_Ostuni1	Ancient	HO44	27614	1	0	0	(1)		Pseudohaploid
Italy_South_HG_Ostuni2	Ancient	HO44	29116	1	0	0	(1)		Pseudohaploid
Italy_South_HG_Paglicci108_lc_QUESTIONABLE	Ancient	HO44	27900	1	0	0	(1)		Pseudohaploid
Italy_South_HG_Paglicci133	Ancient	HO44	33150	1	0	0	(1)		Pseudohaploid
Japan_HG_Jomon	Ancient	HO44	3644	6	2	0	(2)		Pseudohaploid
Japan_HG_Jomon_brother.I13886	Ancient	HO44	4032	1	0	0	(1)		Pseudohaploid
Japan_Jomon_lc.SG	Ancient	HO44	3280	1	0	0	(1)		Pseudohaploid
Japan_Jomon_lc.SG_QUESTIONABLE	Ancient	HO44	3177	1	0	0	(1)		Pseudohaploid
Japan_Jomon.SG	Ancient	HO44	3031	2	0	0	(1)		Pseudohaploid
Japan_Jomon.SG_lc	Ancient	HO44	3177	1	0	0	(1)		Pseudohaploid
Japan_Jomon.SG_QUESTIONABLE	Ancient	HO44	3177	1	0	0	(1)		Pseudohaploid
Jordan_EBA	Ancient	HO44	4243	3	0	0	(1)		Pseudohaploid
Jordan_Late_PPNB	Ancient	HO44	8850	1	0	0	(1)		Pseudohaploid
Jordan_LBA	Ancient	HO44	3302	17	1	16			Pseudohaploid
Jordan_LBA_contam_lc_QUESTIONABLE	Ancient	HO44	3300	1	0	0	(1)		Pseudohaploid
Jordan_LBA_IA	Ancient	HO44	3300	2	0	0	(1)		Pseudohaploid
Jordan_LBA_sibling.I3707	Ancient	HO44	3300	1	0	0	(1)		Pseudohaploid
Kazakhstan_AkMoustafa_MLBA1	Ancient	HO44	3684	1	0	0	(1)		Pseudohaploid
Kazakhstan_Andronovo.SG	Ancient	HO44	3439	1	0	0	(1)		Pseudohaploid
Kazakhstan_Birlik_EIA.SG	Ancient	HO44	2530	1	0	0	(1)		Pseudohaploid
Kazakhstan_Botai_Eneolithic	Ancient	HO44	5381	2	0	0	(1)		Pseudohaploid
Kazakhstan_Botai_Eneolithic.SG	Ancient	HO44	5381	2	0	0	(1)		Pseudohaploid
Kazakhstan_Botai.SG	Ancient	HO44	5143	1	0	0	(1)		Pseudohaploid
Kazakhstan_Central_Saka.SG	Ancient	HO44	2563	5	1	0	(2)		Pseudohaploid
Kazakhstan_Central_Saka.SG_father.or.son.DA13.SG	Ancient	HO44	2587	1	0	0	(1)		Pseudohaploid
Kazakhstan_Central_Steppe_EMBA.SG	Ancient	HO44	4294	2	0	0	(1)		Pseudohaploid
Kazakhstan_Central_Tasmola_o1.SG	Ancient	HO44	2621	1	0	0	(1)		Pseudohaploid
Kazakhstan_Central_Tasmola_o2.SG	Ancient	HO44	2246	1	0	0	(1)		Pseudohaploid
Kazakhstan_CentralSaka_o1.SG	Ancient	HO44	2550	1	0	0	(1)		Pseudohaploid
Kazakhstan_CentralSaka_o2.SG	Ancient	HO44	2668	2	0	0	(1)		Pseudohaploid
Kazakhstan_Chanchar_MBA	Ancient	HO44	3614	1	0	0	(1)		Pseudohaploid
Kazakhstan_Dali_EBA	Ancient	HO44	4577	1	0	0	(1)		Pseudohaploid
Kazakhstan_EBA_Yamnaya.SG	Ancient	HO44	4890	1	0	0	(1)		Pseudohaploid
Kazakhstan_Georgievsky_MBA	Ancient	HO44	3684	1	0	0	(1)		Pseudohaploid
Kazakhstan_GoldenHordeAsian.SG	Ancient	HO44	550	1	0	0	(1)		Pseudohaploid
Kazakhstan_GoldenHordeEuro.SG	Ancient	HO44	550	1	0	0	(1)		Pseudohaploid
Kazakhstan_His.SG	Ancient	HO44	200	2	0	0	(1)		Pseudohaploid
Kazakhstan_IA_Berel_Pazyryk	Ancient	HO44	2300	2	0	0	(1)		Pseudohaploid
Kazakhstan_IA_Chanchar	Ancient	HO44	2554	1	0	0	(1)		Pseudohaploid
Kazakhstan_IA_Saka_dup.I3752.SG	Ancient	HO44	2603	1	0	0	(1)		Pseudohaploid
Kazakhstan_IA_Saka_dup.I7110.SG	Ancient	HO44	2554	1	0	0	(1)		Pseudohaploid
Kazakhstan_IA_Tasbas	Ancient	HO44	2816	1	0	0	(1)		Pseudohaploid
Kazakhstan_Kanai_MBA	Ancient	HO44	4042	1	0	0	(1)		Pseudohaploid
Kazakhstan_Kangju_o1.SG	Ancient	HO44	1644	2	0	0	(1)		Pseudohaploid
Kazakhstan_Kangju_o2.SG	Ancient	HO44	1700	1	0	0	(1)		Pseudohaploid
Kazakhstan_Kangju_o3.SG	Ancient	HO44	1697	1	0	0	(1)		Pseudohaploid
Kazakhstan_Kangju.SG	Ancient	HO44	1694	2	0	0	(1)		Pseudohaploid
Kazakhstan_Karakhanid_o_daughter.I12112.SG	Ancient	HO44	1000	1	0	0	(1)		Pseudohaploid
Kazakhstan_Karakhanid.SG	Ancient	HO44	1000	2	0	0	(1)		Pseudohaploid
Kazakhstan_Karluk_1.SG	Ancient	HO44	1100	1	0	0	(1)		Pseudohaploid
Kazakhstan_Karluk_2.SG	Ancient	HO44	1100	1	0	0	(1)		Pseudohaploid
Kazakhstan_Kimak.SG	Ancient	HO44	1259	1	0	0	(1)		Pseudohaploid
Kazakhstan_Kipchak1.SG	Ancient	HO44	850	1	0	0	(1)		Pseudohaploid
Kazakhstan_Kipchak2.SG	Ancient	HO44	840	1	0	0	(1)		Pseudohaploid
Kazakhstan_Kumsay_EBA	Ancient	HO44	4985	4	0	0	(1)		Pseudohaploid
Kazakhstan_Kyzlbulak_MLBA1	Ancient	HO44	3622	1	0	0	(1)		Pseudohaploid
Kazakhstan_LBA_Guruldek	Ancient	HO44	3250	1	0	0	(1)		Pseudohaploid
Kazakhstan_LBA_Molaly	Ancient	HO44	3150	1	0	0	(1)		Pseudohaploid
Kazakhstan_LBA_o3	Ancient	HO44	3234	1	0	0	(1)		Pseudohaploid
Kazakhstan_LBA_Tasbas_lc_QUESTIONABLE	Ancient	HO44	3100	1	0	0	(1)		Pseudohaploid
Kazakhstan_LBA_Tasbas_QUESTIONABLE	Ancient	HO44	2994	1	0	0	(1)		Pseudohaploid
Kazakhstan_LIA_Georgievsky	Ancient	HO44	1723	1	0	0	(1)		Pseudohaploid
Kazakhstan_Maitan_MLBA_Alakul	Ancient	HO44	3700	7	0	7		Eurasian_Steppe_Pastoralist	Pseudohaploid
Kazakhstan_Maitan_MLBA_Alakul_o1	Ancient	HO44	3724	1	0	0	(1)		Pseudohaploid
Kazakhstan_Maitan_MLBA_Alakul_o2	Ancient	HO44	3642	1	0	0	(1)		Pseudohaploid
Kazakhstan_Medieval_Nomad.SG	Ancient	HO44	1011	5	3	0	(2)		Pseudohaploid
Kazakhstan_Mereke_MBA	Ancient	HO44	4187	2	0	0	(1)		Pseudohaploid
Kazakhstan_Mereke_MBA_o2	Ancient	HO44	5021	1	0	0	(1)		Pseudohaploid
Kazakhstan_MLBA_Aktogai	Ancient	HO44	3467	5	0	5			Pseudohaploid
Kazakhstan_MLBA_Alakul_Lisakovskiy	Ancient	HO44	3665	2	0	0	(1)		Pseudohaploid
Kazakhstan_MLBA_Alakul_Satan	Ancient	HO44	3715	1	0	0	(1)		Pseudohaploid
Kazakhstan_MLBA_Bylkyldak	Ancient	HO44	3432	1	0	0	(1)		Pseudohaploid
Kazakhstan_MLBA_Dali	Ancient	HO44	3570	3	0	0	(1)		Pseudohaploid
Kazakhstan_MLBA_Kairan	Ancient	HO44	3666	6	3	0	(2)		Pseudohaploid
Kazakhstan_MLBA_Kairan_lc	Ancient	HO44	3500	1	0	0	(1)		Pseudohaploid
Kazakhstan_MLBA_Kairan_o	Ancient	HO44	3573	1	0	0	(1)		Pseudohaploid
Kazakhstan_MLBA_Kairan_o_lc	Ancient	HO44	3632	1	0	0	(1)		Pseudohaploid
Kazakhstan_MLBA_Kairan_o_QUESTIONABLE	Ancient	HO44	3649	1	0	0	(1)		Pseudohaploid
Kazakhstan_MLBA_Karagash	Ancient	HO44	3700	2	0	0	(1)		Pseudohaploid
Kazakhstan_MLBA_Karagash_father.or.son.I4262	Ancient	HO44	3562	1	0	0	(1)		Pseudohaploid
Kazakhstan_MLBA_KazakhMys	Ancient	HO44	3518	4	0	0	(1)		Pseudohaploid
Kazakhstan_MLBA_Kyzlbulak_o1	Ancient	HO44	3508	1	0	0	(1)		Pseudohaploid
Kazakhstan_MLBA_Myrzhyk_lc_QUESTIONABLE	Ancient	HO44	2675	1	0	0	(1)		Pseudohaploid
Kazakhstan_MLBA_OyDzhaylau	Ancient	HO44	3505	6	1	5		Eurasian_Steppe_Pastoralist	Pseudohaploid
Kazakhstan_MLBA_OyDzhaylau_o	Ancient	HO44	3603	1	0	0	(1)		Pseudohaploid
Kazakhstan_MLBA_Sintashta_o.SG	Ancient	HO44	3924	1	0	0	(1)		Pseudohaploid
Kazakhstan_MLBA_Solyanka	Ancient	HO44	3562	1	0	0	(1)		Pseudohaploid
Kazakhstan_MLBA_Zevakinskiy	Ancient	HO44	3445	1	0	0	(1)		Pseudohaploid
Kazakhstan_Nomad_HP.SG	Ancient	HO44	1598	2	0	0	(1)		Pseudohaploid
Kazakhstan_Nomad_Hun_Sarmatian.SG	Ancient	HO44	1866	2	0	0	(1)		Pseudohaploid
Kazakhstan_Nomad_IA_o.SG	Ancient	HO44	2549	1	0	0	(1)		Pseudohaploid
Kazakhstan_Nomad_IA.SG	Ancient	HO44	2116	2	0	0	(1)		Pseudohaploid
Kazakhstan_Sarmatian.SG	Ancient	HO44	2241	3	0	0	(1)		Pseudohaploid
Kazakhstan_Shoendykol_MLBA_Fedorovo	Ancient	HO44	3331	3	0	0	(1)		Pseudohaploid
Kazakhstan_Taldysay_MLBA1	Ancient	HO44	3216	1	0	0	(1)		Pseudohaploid
Kazakhstan_Taldysay_MLBA2	Ancient	HO44	3450	1	0	0	(1)		Pseudohaploid
Kazakhstan_TianShan_Hun_o.SG	Ancient	HO44	1616	1	0	0	(1)		Pseudohaploid
Kazakhstan_TianShan_Saka.SG	Ancient	HO44	2221	1	0	0	(1)		Pseudohaploid
Kazakhstan_Turk.SG	Ancient	HO44	1389	3	0	0	(1)		Pseudohaploid
Kazakhstan_Wusun_LateSaka_dup.I11524.SG	Ancient	HO44	2069	1	0	0	(1)		Pseudohaploid
Kazakhstan_Wusun_LateSaka_o_mother.I11525.SG	Ancient	HO44	2150	1	0	0	(1)		Pseudohaploid
Kazakhstan_Wusun.SG	Ancient	HO44	2256	2	0	0	(1)		Pseudohaploid
Kazakhstan_ZevakinoChilikta_IA_2.SG	Ancient	HO44	2700	1	0	0	(1)		Pseudohaploid
Kazakhstan_Zevakinskiy_BA	Ancient	HO44	3968	1	0	0	(1)		Pseudohaploid
Kazakhstan_Zevakinskiy_LBA	Ancient	HO44	3031	4	0	0	(1)		Pseudohaploid
Kazakhstan_Zevakinskiy_LBA_o	Ancient	HO44	3035	1	0	0	(1)		Pseudohaploid
Kazakhstan_Zevakinskiy_LBA_QUESTIONABLE	Ancient	HO44	2911	1	0	0	(1)		Pseudohaploid
Kenya_400BP	Ancient	HO44	434	1	0	0	(1)		Pseudohaploid
Kenya_EarlyPastoralN	Ancient	HO44	3984	2	0	0	(1)		Pseudohaploid
Kenya_Historic_2	Ancient	HO44	324	1	0	0	(1)		Pseudohaploid
Kenya_HyraxHill_PastoralN	Ancient	HO44	2366	1	0	0	(1)		Pseudohaploid
Kenya_IA_Pastoral	Ancient	HO44	924	3	0	0	(1)		Pseudohaploid
Kenya_IA_Pastoral_contam_QUESTIONABLE	Ancient	HO44	1009	1	0	0	(1)		Pseudohaploid
Kenya_IA_Pastoral_o	Ancient	HO44	1009	1	0	0	(1)		Pseudohaploid
Kenya_Kakapel_LIA	Ancient	HO44	510	2	0	0	(1)		Pseudohaploid
Kenya_Kakapel_LSA_Kansyore	Ancient	HO44	3887	1	0	0	(1)		Pseudohaploid
Kenya_Kansyore	Ancient	HO44	4450	2	0	0	(1)		Pseudohaploid
Kenya_LSA	Ancient	HO44	1793	1	0	0	(1)		Pseudohaploid
Kenya_LukenyaHill_PastoralN	Ancient	HO44	3568	1	0	0	(1)		Pseudohaploid
Kenya_LukenyaHill_PastoralN_lc	Ancient	HO44	3591	1	0	0	(1)		Pseudohaploid
Kenya_MoloCave_PastoralN	Ancient	HO44	1733	2	0	0	(1)		Pseudohaploid
Kenya_Nyarindi_LSA_Kansyore	Ancient	HO44	3468	2	0	0	(1)		Pseudohaploid
Kenya_PastoralN	Ancient	HO44	2496	11	2	9			Pseudohaploid
Kenya_PastoralN_Elmenteitan	Ancient	HO44	1983	5	0	5			Pseudohaploid
Kenya_PastoralN_Elmenteitan_o_QUESTIONABLE	Ancient	HO44	2508	1	0	0	(1)		Pseudohaploid
Kenya_PastoralN_Nderit_possible_QUESTIONABLE	Ancient	HO44	4200	1	0	0	(1)		Pseudohaploid
Kenya_PastoralN_QUESTIONABLE	Ancient	HO44	2693	1	0	0	(1)		Pseudohaploid
Kyrgyzstan_Aygirdjal_BA	Ancient	HO44	4011	2	0	0	(1)		Pseudohaploid
Kyrgyzstan_Medieval_Nomad_o.SG	Ancient	HO44	735	1	0	0	(1)		Pseudohaploid
Kyrgyzstan_Medieval_Nomad.SG	Ancient	HO44	790	3	0	0	(1)		Pseudohaploid
Kyrgyzstan_Modern_Nomad.SG	Ancient	HO44	139	1	0	0	(1)		Pseudohaploid
Kyrgyzstan_TianShan_Hun_o.SG	Ancient	HO44	1732	4	0	0	(1)		Pseudohaploid
Kyrgyzstan_TianShan_Hun.SG	Ancient	HO44	1554	16	4	12			Pseudohaploid
Kyrgyzstan_TianShan_Hun.SG_daughter.DA385.SG	Ancient	HO44	1627	1	0	0	(1)		Pseudohaploid
Kyrgyzstan_TianShan_Hun.SG_son.DA104.SG	Ancient	HO44	1739	1	0	0	(1)		Pseudohaploid
Kyrgyzstan_TianShan_Saka_o1.SG	Ancient	HO44	2043	1	0	0	(1)		Pseudohaploid
Kyrgyzstan_TianShan_Saka_o2.SG	Ancient	HO44	2372	1	0	0	(1)		Pseudohaploid
Kyrgyzstan_TianShan_Saka.SG	Ancient	HO44	2138	8	1	7			Pseudohaploid
Kyrgyzstan_TianShan_Saka.SG_brother.DA57.SG	Ancient	HO44	2149	1	0	0	(1)		Pseudohaploid
Kyrgyzstan_Turk.SG	Ancient	HO44	1461	1	0	0	(1)		Pseudohaploid
Laos_BA.WGC	Ancient	HO44	2328	1	0	0	(1)		Pseudohaploid
Laos_Hoabinhian.SG	Ancient	HO44	7872	1	0	0	(1)		Pseudohaploid
Laos_LN_BA.SG	Ancient	HO44	2987	1	0	0	(1)		Pseudohaploid
Laos_Unknown.SG	Ancient	HO44	5950	1	0	0	(1)		Pseudohaploid
Latvia_BA	Ancient	HO44	2536	10	2	8		Bronze_Age	Pseudohaploid
Latvia_HG	Ancient	HO44	7677	16	0	16		Hunter_Gatherers	Pseudohaploid
Latvia_HG_dup.I4628.SG	Ancient	HO44	7033	1	0	0	(1)		Pseudohaploid
Latvia_HG_dup.I4632.SG	Ancient	HO44	8316	1	0	0	(1)		Pseudohaploid
Latvia_HG.SG	Ancient	HO44	7677	1	0	0	(1)		Pseudohaploid
Latvia_LN_CordedWare	Ancient	HO44	4842	1	0	0	(1)		Pseudohaploid
Latvia_LN_CordedWare.SG	Ancient	HO44	4842	1	0	0	(1)		Pseudohaploid
Latvia_MN	Ancient	HO44	6118	2	0	0	(1)	Hunter_Gatherers	Pseudohaploid
Latvia_MN_Comb_Ware.SG	Ancient	HO44	6043	1	0	0	(1)	Hunter_Gatherers	Pseudohaploid
Latvia_MN_o1.SG	Ancient	HO44	6071	1	0	0	(1)		Pseudohaploid
Latvia_MN_o2	Ancient	HO44	6109	1	0	0	(1)		Pseudohaploid
Latvia_MN_o3	Ancient	HO44	5959	2	0	0	(1)		Pseudohaploid
Lebanon_ERoman.SG	Ancient	HO44	1940	4	0	0	(1)		Pseudohaploid
Lebanon_Hellenistic.SG	Ancient	HO44	2112	3	0	0	(1)		Pseudohaploid
Lebanon_IA2.SG	Ancient	HO44	2720	2	0	0	(1)		Pseudohaploid
Lebanon_IA3_o1_1d.rel.SFI-44.SG	Ancient	HO44	2487	1	0	0	(1)		Pseudohaploid
Lebanon_IA3_o2.SG	Ancient	HO44	2385	1	0	0	(1)		Pseudohaploid
Lebanon_IA3.SG	Ancient	HO44	2389	8	0	8			Pseudohaploid
Lebanon_MBA.SG	Ancient	HO44	3715	5	0	5			Pseudohaploid
Lebanon_Medieval_o1.SG	Ancient	HO44	710	1	0	0	(1)		Pseudohaploid
Lebanon_Medieval_o2.SG	Ancient	HO44	751	2	0	0	(1)		Pseudohaploid
Lebanon_Medieval_o3.SG	Ancient	HO44	800	1	0	0	(1)		Pseudohaploid
Lebanon_Medieval_o4.SG	Ancient	HO44	851	1	0	0	(1)		Pseudohaploid
Lebanon_Medieval_o5.SG	Ancient	HO44	800	1	0	0	(1)		Pseudohaploid
Lebanon_Medieval.SG	Ancient	HO44	741	3	0	0	(1)		Pseudohaploid
Lebanon_Roman.SG	Ancient	HO44	1542	4	0	0	(1)		Pseudohaploid
LesCottes_Neanderthal.SG	Ancient	HO44	42846	1	0	0	(1)		Pseudohaploid
Levant_HG	Ancient	HO44	12700	2	0	0	(1)		Pseudohaploid
Levant_HG_contam_QUESTIONABLE	Ancient	HO44	13293	1	0	0	(1)		Pseudohaploid
Levant_HG_QUESTIONABLE	Ancient	HO44	12700	1	0	0	(1)		Pseudohaploid
Levant_N	Ancient	HO44	8988	3	0	0	(1)	Near_Eastern_Farmers	Pseudohaploid
Levant_N_contam_QUESTIONABLE	Ancient	HO44	9604	2	0	0	(1)		Pseudohaploid
Levant_N_lc_QUESTIONABLE	Ancient	HO44	10050	1	0	0	(1)		Pseudohaploid
Levant_N_QUESTIONABLE	Ancient	HO44	9649	6	6	0	(2)		Pseudohaploid
Lithuania_BA	Ancient	HO44	3000	4	0	0	(1)	Bronze_Age	Pseudohaploid
Lithuania_EMN_Narva	Ancient	HO44	6394	6	0	6		Hunter_Gatherers	Pseudohaploid
Lithuania_EMN_Narva_o	Ancient	HO44	6150	1	0	0	(1)		Pseudohaploid
Lithuania_EMN_Narva_twin.Kretuonas2	Ancient	HO44	6345	1	0	0	(1)		Pseudohaploid
Lithuania_Late_Antiquity.SG	Ancient	HO44	1600	1	0	0	(1)		Pseudohaploid
Lithuania_LBA.SG	Ancient	HO44	2653	1	0	0	(1)	Bronze_Age	Pseudohaploid
Lithuania_LN	Ancient	HO44	4622	3	0	0	(1)		Pseudohaploid
Lithuania_LN_o	Ancient	HO44	3880	1	0	0	(1)		Pseudohaploid
Lithuania_Mesolithic	Ancient	HO44	8050	2	0	0	(1)	Hunter_Gatherers	Pseudohaploid
Luxembourg_Loschbour.DG	Ancient	HO44	8025	1	0	0	(1)		Pseudohaploid
Malawi_LSA_Chencherere_5200BP_all	Ancient	HO44	5150	1	0	0	(1)		Pseudohaploid
Malawi_LSA_Chencherere_5200BP_all_lc	Ancient	HO44	5156	1	0	0	(1)		Pseudohaploid
Malawi_LSA_Fingira_2500BP_all	Ancient	HO44	2427	1	0	0	(1)		Pseudohaploid
Malawi_LSA_Fingira_6000BP_all	Ancient	HO44	6024	2	0	0	(1)		Pseudohaploid
Malawi_LSA_Hora_8500BP_all	Ancient	HO44	8018	2	0	0	(1)		Pseudohaploid
Malawi_LSA_Hora_8500BP_all_QUESTIONABLE	Ancient	HO44	8895	1	0	0	(1)		Pseudohaploid
Malawi_LSA_Hora_8500BP_QUESTIONABLE	Ancient	HO44	8456	2	0	0	(1)		Pseudohaploid
Malawi_LSA_Hora_8500BP.SG_QUESTIONABLE	Ancient	HO44	8456	2	0	0	(1)		Pseudohaploid
Malaysia_historical.SG	Ancient	HO44	378	1	0	0	(1)		Pseudohaploid
Malaysia_historical.WGC	Ancient	HO44	432	1	0	0	(1)		Pseudohaploid
Malaysia_Hoabinhian.WGC	Ancient	HO44	4303	1	0	0	(1)		Pseudohaploid
Malaysia_LN.SG_QUESTIONABLE	Ancient	HO44	2459	1	0	0	(1)		Pseudohaploid
Mexico_Pericues.SG	Ancient	HO44	1050	4	0	0	(1)		Pseudohaploid
Mexico_Pericues.SG_lc	Ancient	HO44	500	3	0	0	(1)		Pseudohaploid
Mexico_PreColumbian_CH_MOM6.SG_lc	Ancient	HO44	3200	1	0	0	(1)		Pseudohaploid
Mexico_PreColumbian.SG_lc	Ancient	HO44	3200	1	0	0	(1)		Pseudohaploid
Mezmaiskaya1_Neanderthal.SG	Ancient	HO44	65000	1	0	0	(1)		Pseudohaploid
Mezmaiskaya2_Neanderthal.SG	Ancient	HO44	43449	1	0	0	(1)		Pseudohaploid
Moldova_Cimmerian.SG	Ancient	HO44	2835	3	0	0	(1)		Pseudohaploid
Moldova_Glinoe_Scythian_o1.SG	Ancient	HO44	2225	1	0	0	(1)		Pseudohaploid
Moldova_Glinoe_Scythian_o2.SG	Ancient	HO44	2231	1	0	0	(1)		Pseudohaploid
Moldova_Glinoe_Scythian_o3_lc.SG	Ancient	HO44	1616	1	0	0	(1)		Pseudohaploid
Moldova_Glinoe_Scythian.SG	Ancient	HO44	2234	7	2	5			Pseudohaploid
Mongolia_BA_1	Ancient	HO44	3226	1	0	0	(1)		Pseudohaploid
Mongolia_BA_2	Ancient	HO44	3483	1	0	0	(1)		Pseudohaploid
Mongolia_Chalcolithic_Afanasievo_1	Ancient	HO44	4996	1	0	0	(1)		Pseudohaploid
Mongolia_Chalcolithic_Afanasievo_1_contam_QUESTIONABLE	Ancient	HO44	5009	1	0	0	(1)		Pseudohaploid
Mongolia_Chalcolithic_Afanasievo_2	Ancient	HO44	4625	1	0	0	(1)		Pseudohaploid
Mongolia_East_N	Ancient	HO44	7108	2	0	0	(1)		Pseudohaploid
Mongolia_EBA_Chemurchek_2	Ancient	HO44	4467	2	0	0	(1)		Pseudohaploid
Mongolia_EBA_Ulgii_1	Ancient	HO44	4722	3	0	0	(1)		Pseudohaploid
Mongolia_EIA_2	Ancient	HO44	2927	1	0	0	(1)		Pseudohaploid
Mongolia_EIA_3	Ancient	HO44	2368	1	0	0	(1)		Pseudohaploid
Mongolia_EIA_5	Ancient	HO44	2270	1	0	0	(1)		Pseudohaploid
Mongolia_EIA_8	Ancient	HO44	2834	1	0	0	(1)		Pseudohaploid
Mongolia_EIA_Pazyryk_6	Ancient	HO44	2221	1	0	0	(1)		Pseudohaploid
Mongolia_EIA_Sagly_4	Ancient	HO44	2239	15	1	14			Pseudohaploid
Mongolia_EIA_Sagly_4_lc	Ancient	HO44	2326	1	0	0	(1)		Pseudohaploid
Mongolia_EIA_Sagly_4_o_lc	Ancient	HO44	2222	1	0	0	(1)		Pseudohaploid
Mongolia_EIA_Sagly_4_QUESTIONABLE	Ancient	HO44	2131	1	0	0	(1)		Pseudohaploid
Mongolia_EIA_SlabGrave_1	Ancient	HO44	2809	12	1	11			Pseudohaploid
Mongolia_EIA_SlabGrave_1_QUESTIONABLE	Ancient	HO44	2902	1	0	0	(1)		Pseudohaploid
Mongolia_EIA_Xiongnu_7	Ancient	HO44	1919	1	0	0	(1)		Pseudohaploid
Mongolia_IA_Xianbei	Ancient	HO44	1483	1	0	0	(1)		Pseudohaploid
Mongolia_LBA_CenterWest_4	Ancient	HO44	3163	8	0	8			Pseudohaploid
Mongolia_LBA_CenterWest_4_o	Ancient	HO44	3001	1	0	0	(1)		Pseudohaploid
Mongolia_LBA_CenterWest_4_QUESTIONABLE	Ancient	HO44	3074	1	0	0	(1)		Pseudohaploid
Mongolia_LBA_CenterWest_5	Ancient	HO44	2921	1	0	0	(1)		Pseudohaploid
Mongolia_LBA_CenterWest_5_QUESTIONABLE	Ancient	HO44	3116	1	0	0	(1)		Pseudohaploid
Mongolia_LBA_Khovsgol_6	Ancient	HO44	3126	20	5	15			Pseudohaploid
Mongolia_LBA_MongunTaiga_1	Ancient	HO44	3410	1	0	0	(1)		Pseudohaploid
Mongolia_LBA_MongunTaiga_1_lc	Ancient	HO44	3339	1	0	0	(1)		Pseudohaploid
Mongolia_LBA_MongunTaiga_3	Ancient	HO44	3164	3	0	0	(1)		Pseudohaploid
Mongolia_LBA_Ulaanzukh_2	Ancient	HO44	3334	3	0	0	(1)		Pseudohaploid
Mongolia_MBA_Munkhkhairkhan_1	Ancient	HO44	3728	2	0	0	(1)		Pseudohaploid
Mongolia_MBA_Munkhkhairkhan_2	Ancient	HO44	3722	1	0	0	(1)		Pseudohaploid
Mongolia_North_N	Ancient	HO44	7508	6	0	6			Pseudohaploid
Mongolia_North_N_dup.I13179	Ancient	HO44	7515	1	0	0	(1)		Pseudohaploid
Mongolia_Xiongnu_o1.SG	Ancient	HO44	2029	3	0	0	(1)		Pseudohaploid
Mongolia_Xiongnu_o2.SG	Ancient	HO44	2129	2	0	0	(1)		Pseudohaploid
Montenegro_IA.SG	Ancient	HO44	2550	1	0	0	(1)		Pseudohaploid
Montenegro_LBA.SG	Ancient	HO44	2950	1	0	0	(1)		Pseudohaploid
Morocco_EN_lc.SG	Ancient	HO44	7210	1	0	0	(1)		Pseudohaploid
Morocco_EN.SG	Ancient	HO44	7011	3	0	0	(1)		Pseudohaploid
Morocco_Iberomaurusian	Ancient	HO44	14487	6	1	5			Pseudohaploid
Morocco_Iberomaurusian_sibling.TAF011	Ancient	HO44	14455	1	0	0	(1)		Pseudohaploid
Morocco_LN.SG	Ancient	HO44	5652	3	0	0	(1)		Pseudohaploid
Morocco_unknown.SG	Ancient	HO44	7950	1	0	0	(1)		Pseudohaploid
Myanmar_LN_BA_lc	Ancient	HO44	2950	1	0	0	(1)		Pseudohaploid
Nepal_Chokhopani_2700BP.SG	Ancient	HO44	2775	1	0	0	(1)		Pseudohaploid
Nepal_Mebrak_2125BP_o.SG_QUESTIONABLE	Ancient	HO44	2125	1	0	0	(1)		Pseudohaploid
Nepal_Mebrak_2125BP.SG	Ancient	HO44	2125	2	0	0	(1)		Pseudohaploid
Nepal_Samdzong_1500BP.SG	Ancient	HO44	1500	3	0	0	(1)		Pseudohaploid
Nepal_Samdzong_1500BP.SG_QUESTIONABLE	Ancient	HO44	1500	1	0	0	(1)		Pseudohaploid
Netherlands_BA	Ancient	HO44	3710	2	0	0	(1)	Bronze_Age	Pseudohaploid
Netherlands_BellBeaker	Ancient	HO44	3988	9	1	8		Bronze_Age	Pseudohaploid
Norway_IA.SG	Ancient	HO44	1611	4	0	0	(1)		Pseudohaploid
Norway_LN_BA.SG	Ancient	HO44	4347	1	0	0	(1)		Pseudohaploid
Norway_Medieval_lc.SG	Ancient	HO44	750	1	0	0	(1)		Pseudohaploid
Norway_Medieval_o_lc.SG_QUESTIONABLE	Ancient	HO44	750	1	0	0	(1)		Pseudohaploid
Norway_Medieval_o.SG	Ancient	HO44	750	1	0	0	(1)		Pseudohaploid
Norway_Medieval.SG	Ancient	HO44	750	4	0	0	(1)		Pseudohaploid
Norway_Mesolithic.SG	Ancient	HO44	9364	2	0	0	(1)	Hunter_Gatherers	Pseudohaploid
Norway_N_HG.SG	Ancient	HO44	5857	1	0	0	(1)	Hunter_Gatherers	Pseudohaploid
Norway_Viking_o1.SG	Ancient	HO44	1100	1	0	0	(1)		Pseudohaploid
Norway_Viking_o2.SG	Ancient	HO44	1000	1	0	0	(1)		Pseudohaploid
Norway_Viking.SG	Ancient	HO44	1046	27	2	25			Pseudohaploid
Pakistan_Aligrama_IA	Ancient	HO44	2766	3	0	0	(1)		Pseudohaploid
Pakistan_Arkotkila_IA	Ancient	HO44	2850	1	0	0	(1)		Pseudohaploid
Pakistan_Barikot_IA	Ancient	HO44	2837	3	0	0	(1)		Pseudohaploid
Pakistan_Barikot_IA_o	Ancient	HO44	200	1	0	0	(1)		Pseudohaploid
Pakistan_Barikot_Medieval_2	Ancient	HO44	619	1	0	0	(1)		Pseudohaploid
Pakistan_Butkara_I_father.or.son.I12968	Ancient	HO44	2850	1	0	0	(1)		Pseudohaploid
Pakistan_Butkara_IA	Ancient	HO44	2825	4	0	0	(1)		Pseudohaploid
Pakistan_Gogdara_IA	Ancient	HO44	3039	2	0	0	(1)		Pseudohaploid
Pakistan_H_Aligrama	Ancient	HO44	2382	2	0	0	(1)		Pseudohaploid
Pakistan_H_Aligrama_QUESTIONABLE	Ancient	HO44	1949	1	0	0	(1)		Pseudohaploid
Pakistan_H_Barikot	Ancient	HO44	1134	3	0	0	(1)		Pseudohaploid
Pakistan_H_Butkara	Ancient	HO44	1989	3	0	0	(1)		Pseudohaploid
Pakistan_H_Butkara_mother.I6549	Ancient	HO44	2051	1	0	0	(1)		Pseudohaploid
Pakistan_H_SaiduSharif	Ancient	HO44	2250	10	0	10			Pseudohaploid
Pakistan_H_SaiduSharif_contam_lc_QUESTIONABLE	Ancient	HO44	2316	1	0	0	(1)		Pseudohaploid
Pakistan_H_SaiduSharif_o2	Ancient	HO44	2225	1	0	0	(1)		Pseudohaploid
Pakistan_Katelai_IA	Ancient	HO44	2855	29	6	23			Pseudohaploid
Pakistan_Katelai_IA_1d.rel.I10523_lc	Ancient	HO44	2850	1	0	0	(1)		Pseudohaploid
Pakistan_Katelai_IA_lc	Ancient	HO44	2850	1	0	0	(1)		Pseudohaploid
Pakistan_Katelai_IA_lc_QUESTIONABLE	Ancient	HO44	2850	1	0	0	(1)		Pseudohaploid
Pakistan_LBA_lc_QUESTIONABLE	Ancient	HO44	1450	1	0	0	(1)		Pseudohaploid
Pakistan_Loebanr_IA	Ancient	HO44	2849	31	1	30			Pseudohaploid
Pakistan_Loebanr_IA_1d.rel.I12136	Ancient	HO44	2811	1	0	0	(1)		Pseudohaploid
Pakistan_Loebanr_IA_brother.I8998	Ancient	HO44	2850	1	0	0	(1)		Pseudohaploid
Pakistan_Loebanr_IA_mother.I10001	Ancient	HO44	2850	1	0	0	(1)		Pseudohaploid
Pakistan_Loebanr_IA_mother.I6555	Ancient	HO44	2850	1	0	0	(1)		Pseudohaploid
Pakistan_Loebanr_IA_o	Ancient	HO44	2949	1	0	0	(1)		Pseudohaploid
Pakistan_Loebanr_IA_QUESTIONABLE	Ancient	HO44	2850	1	0	0	(1)		Pseudohaploid
Pakistan_Loebanr_IA_son.I6292.son.I10000	Ancient	HO44	2758	1	0	0	(1)		Pseudohaploid
Pakistan_Medieval_Parwak	Ancient	HO44	1121	1	0	0	(1)		Pseudohaploid
Pakistan_Medieval_Parwak_lc	Ancient	HO44	1450	1	0	0	(1)		Pseudohaploid
Pakistan_Medieval_RajaGira	Ancient	HO44	728	1	0	0	(1)		Pseudohaploid
Pakistan_Medieval_Singoor	Ancient	HO44	382	1	0	0	(1)		Pseudohaploid
Pakistan_Medieval_Udegram_Ghaznavid	Ancient	HO44	822	1	0	0	(1)		Pseudohaploid
Pakistan_Medieval_Udegram_Ghaznavid_father.or.son.I2959	Ancient	HO44	822	1	0	0	(1)		Pseudohaploid
Pakistan_MIA_LIA	Ancient	HO44	2850	1	0	0	(1)		Pseudohaploid
Pakistan_Udegram_IA	Ancient	HO44	2950	12	1	11			Pseudohaploid
Pakistan_Udegram_IA_1d.rel.I1985	Ancient	HO44	2950	1	0	0	(1)		Pseudohaploid
Pakistan_Udegram_IA_1d.rel.I6900	Ancient	HO44	2908	1	0	0	(1)		Pseudohaploid
Pakistan_Udegram_IA_father.or.son.I1799_1d.rel.I1992	Ancient	HO44	2844	1	0	0	(1)		Pseudohaploid
Pakistan_Udegram_IA_o	Ancient	HO44	3025	1	0	0	(1)		Pseudohaploid
Peru_Campanayuq_MH_1000BP_lc	Ancient	HO44	945	1	0	0	(1)		Pseudohaploid
Peru_Chanka_LIP	Ancient	HO44	650	2	0	0	(1)		Pseudohaploid
Peru_Chanka_LIP_QUESTIONABLE	Ancient	HO44	675	1	0	0	(1)		Pseudohaploid
Peru_Chincha_LH	Ancient	HO44	500	6	0	6			Pseudohaploid
Peru_Cuncaicha_3300BP_contam_QUESTIONABLE	Ancient	HO44	3316	1	0	0	(1)		Pseudohaploid
Peru_Cuncaicha_4200BP	Ancient	HO44	4115	1	0	0	(1)		Pseudohaploid
Peru_Cuncaicha_9000BP	Ancient	HO44	9005	1	0	0	(1)		Pseudohaploid
Peru_EIP_Moche	Ancient	HO44	1550	2	0	0	(1)		Pseudohaploid
Peru_ElBrujo_EIP_1300BP	Ancient	HO44	1175	3	0	0	(1)		Pseudohaploid
Peru_Highlands_Chinchawas_MH	Ancient	HO44	1025	1	0	0	(1)		Pseudohaploid
Peru_Highlands_LIP_Chimu	Ancient	HO44	700	2	0	0	(1)		Pseudohaploid
Peru_Highlands_LIP_Chimu_QUESTIONABLE	Ancient	HO44	700	1	0	0	(1)		Pseudohaploid
Peru_HuacaPrieta_LA_4500BP	Ancient	HO44	4150	1	0	0	(1)		Pseudohaploid
Peru_Kaillachuro_Unknown.SG	Ancient	HO44	3950	1	0	0	(1)		Pseudohaploid
Peru_LaGalgada_4100BP	Ancient	HO44	4105	1	0	0	(1)		Pseudohaploid
Peru_Laramate_900BP	Ancient	HO44	897	5	0	5			Pseudohaploid
Peru_Laramate_900BP_QUESTIONABLE	Ancient	HO44	1125	1	0	0	(1)		Pseudohaploid
Peru_Lauricocha_3500BP	Ancient	HO44	3530	1	0	0	(1)		Pseudohaploid
Peru_Lauricocha_5800BP	Ancient	HO44	5845	1	0	0	(1)		Pseudohaploid
Peru_Lauricocha_8600BP	Ancient	HO44	8527	3	0	0	(1)		Pseudohaploid
Peru_LH_Inca	Ancient	HO44	470	1	0	0	(1)		Pseudohaploid
Peru_Lima_EIP_1450BP	Ancient	HO44	1432	3	0	0	(1)		Pseudohaploid
Peru_Lima_LIP_650BP	Ancient	HO44	599	4	0	0	(1)		Pseudohaploid
Peru_LimaCoast_MH_1000BP	Ancient	HO44	1058	2	0	0	(1)		Pseudohaploid
Peru_LIP_La_Galgada_600BP	Ancient	HO44	650	2	0	0	(1)		Pseudohaploid
Peru_LIP_La_Galgada_600BP_lc	Ancient	HO44	600	1	0	0	(1)		Pseudohaploid
Peru_LIP_La_Galgada_600BP_QUESTIONABLE	Ancient	HO44	662	2	0	0	(1)		Pseudohaploid
Peru_LIP_Ychsma	Ancient	HO44	765	3	0	0	(1)		Pseudohaploid
Peru_MH_LIP_ElBrujo_850BP	Ancient	HO44	685	1	0	0	(1)		Pseudohaploid
Peru_MH_LIP_Lambayeque	Ancient	HO44	925	3	0	0	(1)		Pseudohaploid
Peru_Palpa_LIP_550BP	Ancient	HO44	545	2	0	0	(1)		Pseudohaploid
Peru_Palpa_MH_950BP	Ancient	HO44	935	1	0	0	(1)		Pseudohaploid
Peru_Paracas_EH_2250BP	Ancient	HO44	1915	1	0	0	(1)		Pseudohaploid
Peru_RioUncallane_1600BP_o.SG	Ancient	HO44	1475	1	0	0	(1)		Pseudohaploid
Peru_RioUncallane_1600BP.SG	Ancient	HO44	1711	3	0	0	(1)		Pseudohaploid
Peru_RioUncallane_1800BP.SG	Ancient	HO44	1625	1	0	0	(1)		Pseudohaploid
Peru_SanSebastian_LH_500BP	Ancient	HO44	495	1	0	0	(1)		Pseudohaploid
Peru_SanSebastian_LIP_600BP_QUESTIONABLE	Ancient	HO44	605	2	0	0	(1)		Pseudohaploid
Peru_SoroMikayaPatjxa_6800BP.SG	Ancient	HO44	6831	1	0	0	(1)		Pseudohaploid
Peru_Ullujaya_EIP_1350BP	Ancient	HO44	1358	2	0	0	(1)		Pseudohaploid
Peru_Ullujaya_MH_950BP	Ancient	HO44	950	1	0	0	(1)		Pseudohaploid
Peru_WariHighlands_MH_lc	Ancient	HO44	1025	1	0	0	(1)		Pseudohaploid
Philippines_RedSlippedPottery.WGC	Ancient	HO44	1783	1	0	0	(1)		Pseudohaploid
Poland_BellBeaker	Ancient	HO44	4144	7	4	0	(2)	Bronze_Age	Pseudohaploid
Poland_BellBeaker_father.I6582_father.I6535	Ancient	HO44	4228	1	0	0	(1)		Pseudohaploid
Poland_BellBeaker_QUESTIONABLE	Ancient	HO44	4175	1	0	0	(1)		Pseudohaploid
Poland_BellBeaker_son.I6581_brother.I6582_lc_QUESTIONABLE	Ancient	HO44	4284	1	0	0	(1)		Pseudohaploid
Poland_BKG_o1.SG	Ancient	HO44	6049	1	0	0	(1)		Pseudohaploid
Poland_BKG_o2.SG	Ancient	HO44	6263	1	0	0	(1)		Pseudohaploid
Poland_BKG.SG	Ancient	HO44	6188	6	0	6			Pseudohaploid
Poland_ChopiceVeseleCulture	Ancient	HO44	4122	2	0	0	(1)	Bronze_Age	Pseudohaploid
Poland_CordedWare_ProtoUnetice.SG	Ancient	HO44	4125	1	0	0	(1)		Pseudohaploid
Poland_CWC_1.SG	Ancient	HO44	4375	2	0	0	(1)		Pseudohaploid
Poland_CWC_3.SG	Ancient	HO44	4479	3	0	0	(1)		Pseudohaploid
Poland_CWC.SG	Ancient	HO44	4682	2	0	0	(1)	Bronze_Age	Pseudohaploid
Poland_EBA	Ancient	HO44	4155	1	0	0	(1)	Bronze_Age	Pseudohaploid
Poland_EBA_Unetice.SG	Ancient	HO44	3867	5	4	0	(2)	Bronze_Age	Pseudohaploid
Poland_EBA.SG	Ancient	HO44	3850	1	0	0	(1)		Pseudohaploid
Poland_GAC.SG	Ancient	HO44	4959	1	0	0	(1)		Pseudohaploid
Poland_Globular_Amphora	Ancient	HO44	4966	6	3	0	(2)	Neolithic_Groups	Pseudohaploid
Poland_Globular_Amphora_brother.I2407_son.I2433_son.I2440	Ancient	HO44	4950	1	0	0	(1)		Pseudohaploid
Poland_Globular_Amphora_brother.I2435_son.I2433_son.I2440_lc	Ancient	HO44	4955	1	0	0	(1)		Pseudohaploid
Poland_Koszyce_GAC.SG	Ancient	HO44	4776	6	0	6		Neolithic_Groups	Pseudohaploid
Poland_Koszyce_GAC.SG_brother.RISE1168.SG.brother.RISE1173.SG.brother.RISE1163.SG	Ancient	HO44	4747	1	0	0	(1)		Pseudohaploid
Poland_Koszyce_GAC.SG_brother.RISE1169.SG.brother.RISE1168.SG.brother.RISE1163.SG	Ancient	HO44	4635	1	0	0	(1)		Pseudohaploid
Poland_Koszyce_GAC.SG_brother.RISE1169.SG.brother.RISE1173.SG.brother.RISE1163.SG	Ancient	HO44	4672	1	0	0	(1)		Pseudohaploid
Poland_Koszyce_GAC.SG_daughter.RISE1166.SG.sister.RISE1171.SG	Ancient	HO44	4721	1	0	0	(1)		Pseudohaploid
Poland_Koszyce_GAC.SG_daughter.RISE1170.SG.sister.RISE1164.SG	Ancient	HO44	4765	1	0	0	(1)		Pseudohaploid
Poland_Koszyce_GAC.SG_mother.RISE1163.SG.mother.RISE1173.SG	Ancient	HO44	4664	1	0	0	(1)		Pseudohaploid
Poland_Koszyce_GAC.SG_son.RISE1159.SG.son.RISE1168.SG	Ancient	HO44	4721	1	0	0	(1)		Pseudohaploid
Poland_Koszyce_GAC.SG_son.RISE1166.SG.brother.RISE1167.SG	Ancient	HO44	4826	1	0	0	(1)		Pseudohaploid
Poland_Koszyce_GAC.SG_son.RISE1170.SG.brother.RISE1164.SG	Ancient	HO44	4463	1	0	0	(1)		Pseudohaploid
Poland_Ksiaznice_GAC.SG	Ancient	HO44	4894	3	0	0	(1)	Neolithic_Groups	Pseudohaploid
Poland_Ksiaznice_GAC.SG_mother.or.daughter.RISE1248.SG	Ancient	HO44	5225	1	0	0	(1)		Pseudohaploid
Poland_Ksiaznice_GAC.SG_mother.or.daughter.RISE1249.SG	Ancient	HO44	5225	1	0	0	(1)		Pseudohaploid
Poland_Medieval_1.SG	Ancient	HO44	800	1	0	0	(1)		Pseudohaploid
Poland_Medieval_2.SG	Ancient	HO44	800	1	0	0	(1)		Pseudohaploid
Poland_Mierzanowice_GAC.SG	Ancient	HO44	4725	1	0	0	(1)	Neolithic_Groups	Pseudohaploid
Poland_Sandomierz_GAC.SG	Ancient	HO44	4762	2	0	0	(1)	Neolithic_Groups	Pseudohaploid
Poland_Southeast_BellBeaker.SG	Ancient	HO44	4246	3	0	0	(1)	Bronze_Age	Pseudohaploid
Poland_Southeast_CordedWare_MC.SG	Ancient	HO44	4237	1	0	0	(1)	Bronze_Age	Pseudohaploid
Poland_Southeast_CordedWare_o_1d.rel.pcw061_lc.SG	Ancient	HO44	4300	1	0	0	(1)		Pseudohaploid
Poland_Southeast_CordedWare.SG	Ancient	HO44	4323	13	7	6		Bronze_Age	Pseudohaploid
Poland_Southeast_CordedWare.SG_father.or.son.pcw040.SG	Ancient	HO44	4400	1	0	0	(1)		Pseudohaploid
Poland_TRB_o.SG	Ancient	HO44	5490	1	0	0	(1)		Pseudohaploid
Poland_TRB.SG	Ancient	HO44	5463	2	0	0	(1)	Neolithic_Groups	Pseudohaploid
Poland_Viking.SG	Ancient	HO44	958	8	4	0	(2)		Pseudohaploid
Poland_Wilczyce_GAC.SG	Ancient	HO44	4725	1	0	0	(1)		Pseudohaploid
Portugal_C	Ancient	HO44	4771	14	5	9		Neolithic_Groups	Pseudohaploid
Portugal_C_lc	Ancient	HO44	4450	1	0	0	(1)		Pseudohaploid
Portugal_C_lc_QUESTIONABLE	Ancient	HO44	4450	1	0	0	(1)		Pseudohaploid
Portugal_C.SG	Ancient	HO44	5050	2	0	0	(1)		Pseudohaploid
Portugal_EBA	Ancient	HO44	3900	2	0	0	(1)	Bronze_Age	Pseudohaploid
Portugal_EBA_lc	Ancient	HO44	3900	1	0	0	(1)		Pseudohaploid
Portugal_Geometric_Mesolithic	Ancient	HO44	8067	1	0	0	(1)	Hunter_Gatherers	Pseudohaploid
Portugal_LBA	Ancient	HO44	2900	2	0	0	(1)	Bronze_Age	Pseudohaploid
Portugal_LN_C	Ancient	HO44	4158	1	0	0	(1)		Pseudohaploid
Portugal_LN_C_o.SG	Ancient	HO44	4954	1	0	0	(1)		Pseudohaploid
Portugal_LN_C.SG	Ancient	HO44	4617	3	0	0	(1)	Neolithic_Groups	Pseudohaploid
Portugal_MBA	Ancient	HO44	3450	1	0	0	(1)	Bronze_Age	Pseudohaploid
Portugal_MBA.SG	Ancient	HO44	3549	4	0	0	(1)		Pseudohaploid
Portugal_MN.SG	Ancient	HO44	5505	6	1	5		Neolithic_Groups	Pseudohaploid
PuertoRico_CaboRojo11_Ceramic	Ancient	HO44	950	1	0	0	(1)		Pseudohaploid
PuertoRico_CanasColloresMonserrate_Ceramic	Ancient	HO44	1007	2	0	0	(1)		Pseudohaploid
PuertoRico_Collores_Ceramic	Ancient	HO44	1315	1	0	0	(1)		Pseudohaploid
PuertoRico_LosIndios_Ceramic	Ancient	HO44	612	1	0	0	(1)		Pseudohaploid
PuertoRico_Monserrate_Ceramic	Ancient	HO44	1000	1	0	0	(1)		Pseudohaploid
PuertoRico_PasodelIndio_Ceramic	Ancient	HO44	872	7	3	0	(2)		Pseudohaploid
PuertoRico_PasodelIndio_Ceramic_dup.PDI008	Ancient	HO44	672	1	0	0	(1)		Pseudohaploid
PuertoRico_PasodelIndio_Ceramic_o	Ancient	HO44	925	1	0	0	(1)		Pseudohaploid
PuertoRico_PuntaCandelero_Ceramic	Ancient	HO44	1189	3	0	0	(1)		Pseudohaploid
PuertoRico_PuntaCandelero_Ceramic_lc	Ancient	HO44	1175	1	0	0	(1)		Pseudohaploid
PuertoRico_PuntaCandelero_Ceramic_o	Ancient	HO44	1132	1	0	0	(1)		Pseudohaploid
PuertoRico_SantaElena_Ceramic	Ancient	HO44	800	3	0	0	(1)		Pseudohaploid
PuertoRico_Tibes_Ceramic	Ancient	HO44	1200	2	0	0	(1)		Pseudohaploid
Romania_C_oHG.SG	Ancient	HO44	5389	1	0	0	(1)		Pseudohaploid
Romania_Cioclovina_lc	Ancient	HO44	32669	1	0	0	(1)		Pseudohaploid
Romania_Muierii	Ancient	HO44	33646	1	0	0	(1)		Pseudohaploid
Romania_Oase	Ancient	HO44	38033	1	0	0	(1)		Pseudohaploid
Russia_Afanasievo	Ancient	HO44	4787	20	1	19		Eurasian_Steppe_Pastoralist	Pseudohaploid
Russia_Afanasievo_QUESTIONABLE	Ancient	HO44	5005	3	0	0	(1)		Pseudohaploid
Russia_Afanasievo_sister.I3387_mother.I6711.SG	Ancient	HO44	4757	1	0	0	(1)		Pseudohaploid
Russia_Afanasievo_sister.I3950	Ancient	HO44	4711	1	0	0	(1)		Pseudohaploid
Russia_Afanasievo_son.I10565	Ancient	HO44	4625	1	0	0	(1)		Pseudohaploid
Russia_Afanasievo_son.I3388_son.I3950_brother.I3949	Ancient	HO44	4479	1	0	0	(1)		Pseudohaploid
Russia_Afanasievo_son.I3388_son.I3950_brother.I6714	Ancient	HO44	4569	1	0	0	(1)		Pseudohaploid
Russia_Afanasievo.SG	Ancient	HO44	4778	3	0	0	(1)		Pseudohaploid
Russia_AfontovaGora2.SG	Ancient	HO44	16767	1	0	0	(1)		Pseudohaploid
Russia_AfontovaGora3	Ancient	HO44	18036	1	0	0	(1)		Pseudohaploid
Russia_Alan_o.SG	Ancient	HO44	1300	1	0	0	(1)		Pseudohaploid
Russia_Alan.SG	Ancient	HO44	1160	5	1	0	(2)		Pseudohaploid
Russia_Andronovo_o.SG	Ancient	HO44	3328	1	0	0	(1)		Pseudohaploid
Russia_Andronovo.SG	Ancient	HO44	3575	3	0	0	(1)		Pseudohaploid
Russia_BA_Okunevo_1.or.2d.rel.I3426_dup.I3427.SG	Ancient	HO44	4270	1	0	0	(1)		Pseudohaploid
Russia_BA_Okunevo_brother.I2078.SG	Ancient	HO44	4434	1	0	0	(1)		Pseudohaploid
Russia_BA_Okunevo_dup.I3426.SG	Ancient	HO44	4067	1	0	0	(1)		Pseudohaploid
Russia_BA_Okunevo.SG	Ancient	HO44	4247	14	1	13		Eurasian_Steppe_Pastoralist	Pseudohaploid
Russia_BA_Okunevo.SG_1d.rel.RISE515.SG	Ancient	HO44	4300	1	0	0	(1)		Pseudohaploid
Russia_BA_Okunevo.SG_sister.RISE672.SG	Ancient	HO44	4065	1	0	0	(1)		Pseudohaploid
Russia_Bolshoy	Ancient	HO44	3728	6	0	6			Pseudohaploid
Russia_Caucasus_EBA_Yamnaya	Ancient	HO44	4891	3	0	0	(1)		Pseudohaploid
Russia_Caucasus_Eneolithic	Ancient	HO44	5933	2	0	0	(1)		Pseudohaploid
Russia_Caucasus_Eneolithic_sibling.I2055_sibling.I2056	Ancient	HO44	6408	1	0	0	(1)		Pseudohaploid
Russia_Caucasus_Eneolithic_sibling.I2056_sibling.I1722	Ancient	HO44	6508	1	0	0	(1)		Pseudohaploid
Russia_Caucasus_KuraAraxes	Ancient	HO44	4850	1	0	0	(1)		Pseudohaploid
Russia_Caucasus_KuraAraxes_o1_dup.VEK007	Ancient	HO44	4850	1	0	0	(1)		Pseudohaploid
Russia_Caucasus_KuraAraxes_o2_1d.rel.VEK007_1d.rel.VEK008	Ancient	HO44	4850	1	0	0	(1)		Pseudohaploid
Russia_Caucasus_LateMaikop	Ancient	HO44	5168	2	0	0	(1)		Pseudohaploid
Russia_Caucasus_LateMaikop_rel.MK5004	Ancient	HO44	5150	1	0	0	(1)		Pseudohaploid
Russia_Caucasus_LBA_Dolmen	Ancient	HO44	3275	1	0	0	(1)		Pseudohaploid
Russia_Caucasus_Maikop	Ancient	HO44	5582	1	0	0	(1)		Pseudohaploid
Russia_Caucasus_Maikop_Novosvobodnaya	Ancient	HO44	5356	4	0	0	(1)		Pseudohaploid
Russia_Caucasus_Maikop_QUESTIONABLE	Ancient	HO44	5300	1	0	0	(1)		Pseudohaploid
Russia_Chalmny_Varre	Ancient	HO44	150	2	0	0	(1)		Pseudohaploid
Russia_DevilsCave_N_sister.NEO236.mother.NEO238_dup1.NEO237.SG	Ancient	HO44	7610	1	0	0	(1)		Pseudohaploid
Russia_DevilsCave_N_sister.NEO236.mother.NEO238_dup2.NEO237.SG_QUESTIONABLE	Ancient	HO44	7610	1	0	0	(1)		Pseudohaploid
Russia_DevilsCave_N_sister.NEO236.mother.NEO238.SG	Ancient	HO44	7610	1	0	0	(1)		Pseudohaploid
Russia_DevilsCave_N.SG	Ancient	HO44	7563	4	0	0	(1)		Pseudohaploid
Russia_DevilsCave_N.SG_mother.or.daughter.NEO240.SG	Ancient	HO44	7659	1	0	0	(1)		Pseudohaploid
Russia_Early_Sarmatian.SG	Ancient	HO44	2200	2	0	0	(1)		Pseudohaploid
Russia_EarlyMedieval_Heshui_Mohe_1_QUESTIONABLE	Ancient	HO44	769	1	0	0	(1)		Pseudohaploid
Russia_EarlySarmatian_SouthernUrals.SG	Ancient	HO44	2356	5	1	0	(2)		Pseudohaploid
Russia_EasternScythian_SouthernUrals_o.SG	Ancient	HO44	2254	1	0	0	(1)		Pseudohaploid
Russia_EasternScythian_SouthernUrals.SG	Ancient	HO44	2604	1	0	0	(1)		Pseudohaploid
Russia_EBA_o1.SG	Ancient	HO44	4598	1	0	0	(1)		Pseudohaploid
Russia_Ekven_IA.SG	Ancient	HO44	1956	5	3	0	(2)		Pseudohaploid
Russia_Ekven_OldBeringSea	Ancient	HO44	1048	13	0	13			Pseudohaploid
Russia_Ekven_OldBeringSea_dup.I7339.SG	Ancient	HO44	1085	1	0	0	(1)		Pseudohaploid
Russia_Ekven_OldBeringSea_dup.I7341.SG	Ancient	HO44	1100	1	0	0	(1)		Pseudohaploid
Russia_Ekven_OldBeringSea_dup.I7343.SG	Ancient	HO44	860	1	0	0	(1)		Pseudohaploid
Russia_Ekven_OldBeringSea_dup.I7349.SG	Ancient	HO44	1140	1	0	0	(1)		Pseudohaploid
Russia_Ekven_OldBeringSea_lc	Ancient	HO44	2062	1	0	0	(1)		Pseudohaploid
Russia_Ekven_OldBeringSea_QUESTIONABLE	Ancient	HO44	1108	2	0	0	(1)		Pseudohaploid
Russia_Ekven_OldBeringSea.SG	Ancient	HO44	2062	1	0	0	(1)		Pseudohaploid
Russia_HG_contam_QUESTIONABLE	Ancient	HO44	6950	1	0	0	(1)		Pseudohaploid
Russia_HG_Sosnoviy	Ancient	HO44	6049	1	0	0	(1)		Pseudohaploid
Russia_HG_Tyumen	Ancient	HO44	8170	1	0	0	(1)		Pseudohaploid
Russia_HG_Tyumen_contam_QUESTIONABLE	Ancient	HO44	6606	1	0	0	(1)		Pseudohaploid
Russia_IA_2.SG	Ancient	HO44	1126	1	0	0	(1)		Pseudohaploid
Russia_IA_3.SG	Ancient	HO44	2450	3	0	0	(1)		Pseudohaploid
Russia_IA_EarlySarmatian	Ancient	HO44	2250	2	0	0	(1)		Pseudohaploid
Russia_IA_Ingria_lc.SG	Ancient	HO44	1763	1	0	0	(1)		Pseudohaploid
Russia_IA_Ingria.SG	Ancient	HO44	1823	5	3	0	(2)		Pseudohaploid
Russia_IA_Scythian_questionable	Ancient	HO44	2229	1	0	0	(1)		Pseudohaploid
Russia_IA_Yankovsky	Ancient	HO44	2850	1	0	0	(1)		Pseudohaploid
Russia_Kalmykia_EBA_Yamnaya.SG	Ancient	HO44	4741	5	2	0	(2)		Pseudohaploid
Russia_Kalmykia_EBA_Yamnaya.SG_QUESTIONABLE	Ancient	HO44	4713	1	0	0	(1)		Pseudohaploid
Russia_Karasuk_dup.I3423.SG	Ancient	HO44	2248	1	0	0	(1)		Pseudohaploid
Russia_Karasuk_o1.SG	Ancient	HO44	3100	1	0	0	(1)		Pseudohaploid
Russia_Karasuk_oRISE.SG	Ancient	HO44	3260	6	0	6			Pseudohaploid
Russia_Khvalynsk_Eneolithic	Ancient	HO44	6758	3	0	0	(1)		Pseudohaploid
Russia_Kolyma_M.SG	Ancient	HO44	9775	1	0	0	(1)		Pseudohaploid
Russia_Kostenki12	Ancient	HO44	32650	1	0	0	(1)		Pseudohaploid
Russia_Kostenki14	Ancient	HO44	38052	1	0	0	(1)		Pseudohaploid
Russia_Kostenki14.SG	Ancient	HO44	38052	1	0	0	(1)		Pseudohaploid
Russia_Kurma_EBA_o.SG	Ancient	HO44	4591	1	0	0	(1)		Pseudohaploid
Russia_Kurma_EBA.SG	Ancient	HO44	4708	2	0	0	(1)		Pseudohaploid
Russia_Late_Sarmatian.SG	Ancient	HO44	1760	5	1	0	(2)		Pseudohaploid
Russia_LateMaikop	Ancient	HO44	5126	1	0	0	(1)		Pseudohaploid
Russia_LateMaikop_1d.rel.I11131.I11133	Ancient	HO44	5164	1	0	0	(1)		Pseudohaploid
Russia_LateMaikop_1d.rel.I11132.I11133	Ancient	HO44	5164	1	0	0	(1)		Pseudohaploid
Russia_LBA_1.SG	Ancient	HO44	2819	1	0	0	(1)		Pseudohaploid
Russia_LBA_2.SG	Ancient	HO44	2878	1	0	0	(1)		Pseudohaploid
Russia_LBA_Priobrazhenka	Ancient	HO44	3234	1	0	0	(1)		Pseudohaploid
Russia_Lokomotiv_Eneolithic.SG	Ancient	HO44	7482	4	0	0	(1)		Pseudohaploid
Russia_MA1_HG.SG	Ancient	HO44	24320	1	0	0	(1)		Pseudohaploid
Russia_Magadan_BA_dup.I11278.SG	Ancient	HO44	3050	1	0	0	(1)		Pseudohaploid
Russia_Magadan_BA_dup.I11280.SG	Ancient	HO44	3068	1	0	0	(1)		Pseudohaploid
Russia_MBA_Poltavka	Ancient	HO44	4561	6	0	6			Pseudohaploid
Russia_MBA_Poltavka_contam_QUESTIONABLE	Ancient	HO44	4350	1	0	0	(1)		Pseudohaploid
Russia_MBA_Poltavka_o	Ancient	HO44	4695	1	0	0	(1)		Pseudohaploid
Russia_MBA_Poltavka_o2	Ancient	HO44	4729	1	0	0	(1)		Pseudohaploid
Russia_Medieval_Nomad.SG	Ancient	HO44	1000	1	0	0	(1)		Pseudohaploid
Russia_Medieval_UstBelaya_Angara	Ancient	HO44	615	1	0	0	(1)		Pseudohaploid
Russia_Mezhovskaya.SG	Ancient	HO44	3137	3	0	0	(1)		Pseudohaploid
Russia_MiddleSarmatian_SouthernUrals.SG	Ancient	HO44	2213	1	0	0	(1)		Pseudohaploid
Russia_MLBA_Krasnoyarsk	Ancient	HO44	3546	16	3	13		Eurasian_Steppe_Pastoralist	Pseudohaploid
Russia_MLBA_Krasnoyarsk_father.or.son.I6718	Ancient	HO44	3600	1	0	0	(1)		Pseudohaploid
Russia_MLBA_Krasnoyarsk_o	Ancient	HO44	3391	1	0	0	(1)		Pseudohaploid
Russia_MLBA_Potapovka	Ancient	HO44	3958	1	0	0	(1)		Pseudohaploid
Russia_MLBA_Priobrazhenka_contam_QUESTIONABLE	Ancient	HO44	3573	1	0	0	(1)		Pseudohaploid
Russia_MLBA_Sintashta	Ancient	HO44	3823	35	14	21		Eurasian_Steppe_Pastoralist	Pseudohaploid
Russia_MLBA_Sintashta_1d.rel.I1055	Ancient	HO44	3825	1	0	0	(1)		Pseudohaploid
Russia_MLBA_Sintashta_1d.rel.I1084	Ancient	HO44	3825	1	0	0	(1)		Pseudohaploid
Russia_MLBA_Sintashta_brother.I1053	Ancient	HO44	3765	1	0	0	(1)		Pseudohaploid
Russia_MLBA_Sintashta_brother.I1086	Ancient	HO44	3825	1	0	0	(1)		Pseudohaploid
Russia_MLBA_Sintashta_contam_QUESTIONABLE	Ancient	HO44	3825	1	0	0	(1)		Pseudohaploid
Russia_MLBA_Sintashta_o1	Ancient	HO44	3816	4	0	0	(1)		Pseudohaploid
Russia_MLBA_Sintashta_o2	Ancient	HO44	3828	2	0	0	(1)		Pseudohaploid
Russia_MLBA_Sintashta_o2_brother.I1057_brother.I1056	Ancient	HO44	3769	1	0	0	(1)		Pseudohaploid
Russia_MLBA_Sintashta_o2_brother.I1057_brother.I1058	Ancient	HO44	3750	1	0	0	(1)		Pseudohaploid
Russia_MLBA_Sintashta_o3	Ancient	HO44	3704	1	0	0	(1)		Pseudohaploid
Russia_MLBA_Sintashta_QUESTIONABLE	Ancient	HO44	3825	1	0	0	(1)		Pseudohaploid
Russia_MLBA_Sintashta.SG	Ancient	HO44	3922	3	0	0	(1)		Pseudohaploid
Russia_MLBA_Sintashta.SG_QUESTIONABLE	Ancient	HO44	3943	1	0	0	(1)		Pseudohaploid
Russia_MN_Boisman	Ancient	HO44	6633	10	2	8			Pseudohaploid
Russia_MN_Boisman_1d.rel.I1206	Ancient	HO44	6711	1	0	0	(1)		Pseudohaploid
Russia_MN_Boisman_1d.rel.I14308	Ancient	HO44	6725	1	0	0	(1)		Pseudohaploid
Russia_MN_Boisman_in.preparation	Ancient	HO44	6804	1	0	0	(1)		Pseudohaploid
Russia_MN_Boisman_QUESTIONABLE	Ancient	HO44	6714	1	0	0	(1)		Pseudohaploid
Russia_MN_Boisman_son.I3356.son.I14819.brother.I14771.brother.I14773.brother.I14774	Ancient	HO44	5625	1	0	0	(1)		Pseudohaploid
Russia_MN_Boisman_son.I3356.son.I14819.brother.I14772.brother.I14771.brother.I14773	Ancient	HO44	5625	1	0	0	(1)		Pseudohaploid
Russia_MN_Boisman_son.I3356.son.I14819.brother.I14772.brother.I14771.brother.I14774	Ancient	HO44	5625	1	0	0	(1)		Pseudohaploid
Russia_MN_Boisman_son.I3356.son.I14819.brother.I14772.brother.I14773.brother.I14774	Ancient	HO44	5625	1	0	0	(1)		Pseudohaploid
Russia_North_Caucasus	Ancient	HO44	4649	6	1	5			Pseudohaploid
Russia_North_Caucasus_MBA	Ancient	HO44	3873	3	0	0	(1)		Pseudohaploid
Russia_North_Caucasus_MBA_rel.KBD001	Ancient	HO44	4035	1	0	0	(1)		Pseudohaploid
Russia_North_Caucasus_QUESTIONABLE	Ancient	HO44	4696	1	0	0	(1)		Pseudohaploid
Russia_Petrovka	Ancient	HO44	3869	3	0	0	(1)		Pseudohaploid
Russia_Potapovka	Ancient	HO44	4011	2	0	0	(1)		Pseudohaploid
Russia_Potapovka_o1	Ancient	HO44	4154	1	0	0	(1)		Pseudohaploid
Russia_Potapovka_o2	Ancient	HO44	4000	1	0	0	(1)		Pseudohaploid
Russia_SaltovoMayaki.SG	Ancient	HO44	1173	3	0	0	(1)		Pseudohaploid
Russia_Samara_EBA_Yamnaya	Ancient	HO44	4925	9	1	8		Eurasian_Steppe_Pastoralist	Pseudohaploid
Russia_Samara_EBA_Yamnaya2	Ancient	HO44	4844	1	0	0	(1)		Pseudohaploid
Russia_Sarmatian.SG	Ancient	HO44	2264	8	3	5			Pseudohaploid
Russia_Shamanka_EBA.SG	Ancient	HO44	4179	5	0	5		Eurasian_Steppe_Pastoralist	Pseudohaploid
Russia_Shamanka_EBA.SG_brother.DA336.SG	Ancient	HO44	4200	1	0	0	(1)		Pseudohaploid
Russia_Shamanka_Eneolithic.SG	Ancient	HO44	7530	10	0	10		Eurasian_Steppe_Pastoralist	Pseudohaploid
Russia_Siberia_Angara_EN	Ancient	HO44	7274	1	0	0	(1)		Pseudohaploid
Russia_Siberia_Irkutsk_EBA	Ancient	HO44	4488	3	0	0	(1)		Pseudohaploid
Russia_Siberia_Lena_EBA	Ancient	HO44	4208	10	2	8			Pseudohaploid
Russia_Siberia_Lena_EBA_dup.KPT002_petrous	Ancient	HO44	3931	1	0	0	(1)		Pseudohaploid
Russia_Siberia_Lena_EBA_o	Ancient	HO44	4034	1	0	0	(1)		Pseudohaploid
Russia_Siberia_Lena_EN	Ancient	HO44	6880	2	0	0	(1)		Pseudohaploid
Russia_Siberia_Tenisei_EBA	Ancient	HO44	4709	1	0	0	(1)		Pseudohaploid
Russia_Siberia_UP	Ancient	HO44	13929	1	0	0	(1)		Pseudohaploid
Russia_Srubnaya	Ancient	HO44	3588	11	0	11		Eurasian_Steppe_Pastoralist	Pseudohaploid
Russia_Srubnaya_1d.rel.I0354	Ancient	HO44	3800	1	0	0	(1)		Pseudohaploid
Russia_Srubnaya_1d.rel.I0430	Ancient	HO44	3675	1	0	0	(1)		Pseudohaploid
Russia_Srubnaya_Alakul_brother.kzb008.SG	Ancient	HO44	3734	1	0	0	(1)		Pseudohaploid
Russia_Srubnaya_Alakul.SG	Ancient	HO44	3660	12	5	7			Pseudohaploid
Russia_Srubnaya_o1	Ancient	HO44	3791	1	0	0	(1)		Pseudohaploid
Russia_Srubnaya_Scythian_Sarmatian_possible	Ancient	HO44	3475	1	0	0	(1)		Pseudohaploid
Russia_Steppe_Catacomb	Ancient	HO44	4386	4	0	0	(1)		Pseudohaploid
Russia_Steppe_Eneolithic	Ancient	HO44	6389	3	0	0	(1)		Pseudohaploid
Russia_Steppe_Lola	Ancient	HO44	3945	1	0	0	(1)		Pseudohaploid
Russia_Steppe_Maikop	Ancient	HO44	5336	3	0	0	(1)		Pseudohaploid
Russia_Steppe_Maikop_o	Ancient	HO44	5184	2	0	0	(1)		Pseudohaploid
Russia_Steppe_Maikop_o2	Ancient	HO44	5397	1	0	0	(1)		Pseudohaploid
Russia_Sunghir_Medieval.SG	Ancient	HO44	822	1	0	0	(1)		Pseudohaploid
Russia_Sunghir1.SG	Ancient	HO44	33209	1	0	0	(1)		Pseudohaploid
Russia_Sunghir2.SG	Ancient	HO44	34629	1	0	0	(1)		Pseudohaploid
Russia_Sunghir3.SG	Ancient	HO44	34517	1	0	0	(1)		Pseudohaploid
Russia_Sunghir4.SG	Ancient	HO44	34323	1	0	0	(1)		Pseudohaploid
Russia_Tagar.SG	Ancient	HO44	2846	8	0	8			Pseudohaploid
Russia_Tuva_IA_AldyBel	Ancient	HO44	2750	1	0	0	(1)		Pseudohaploid
Russia_Tuva_IA_AldyBel_QUESTIONABLE	Ancient	HO44	2750	1	0	0	(1)		Pseudohaploid
Russia_Uelen_IA_lc.SG_QUESTIONABLE	Ancient	HO44	1744	1	0	0	(1)		Pseudohaploid
Russia_Uelen_IA.SG	Ancient	HO44	2818	1	0	0	(1)		Pseudohaploid
Russia_Uelen_OldBeringSea	Ancient	HO44	850	2	0	0	(1)		Pseudohaploid
Russia_Uelen_OldBeringSea_dup.I1524	Ancient	HO44	905	1	0	0	(1)		Pseudohaploid
Russia_Uelen_OldBeringSea_QUESTIONABLE	Ancient	HO44	1285	2	0	0	(1)		Pseudohaploid
Russia_Ust_Ishim_HG.DG	Ancient	HO44	44366	1	0	0	(1)		Pseudohaploid
Russia_Ust_Ishim.DG	Ancient	HO44	44366	1	0	0	(1)		Pseudohaploid
Russia_UstBelaya_Angara	Ancient	HO44	5356	7	0	7			Pseudohaploid
Russia_UstBelaya_Angara_contam_QUESTIONABLE	Ancient	HO44	5820	1	0	0	(1)		Pseudohaploid
Russia_UstBelaya_Angara_dup.I7782.SG	Ancient	HO44	4630	1	0	0	(1)		Pseudohaploid
Russia_UstBelaya_Angara_o	Ancient	HO44	4500	1	0	0	(1)		Pseudohaploid
Russia_UstBelaya_Angara_QUESTIONABLE	Ancient	HO44	4682	2	0	0	(1)		Pseudohaploid
Russia_UstBelaya_Angara.SG	Ancient	HO44	5351	3	0	0	(1)		Pseudohaploid
Russia_UstBelaya_EBA.SG	Ancient	HO44	4875	1	0	0	(1)		Pseudohaploid
Russia_UstBelaya_MED.SG	Ancient	HO44	605	1	0	0	(1)		Pseudohaploid
Russia_UstIda_EBA.SG	Ancient	HO44	4378	4	0	0	(1)		Pseudohaploid
Russia_UstIda_LN.SG	Ancient	HO44	5534	4	0	0	(1)		Pseudohaploid
Russia_Viking_lc.SG_QUESTIONABLE	Ancient	HO44	950	2	0	0	(1)		Pseudohaploid
Russia_Viking_o_lc.SG	Ancient	HO44	950	1	0	0	(1)		Pseudohaploid
Russia_Viking_o.SG	Ancient	HO44	910	5	3	0	(2)		Pseudohaploid
Russia_Viking.SG	Ancient	HO44	922	25	11	14			Pseudohaploid
Russia_Yana_Medieval.SG	Ancient	HO44	761	1	0	0	(1)		Pseudohaploid
Russia_Yana_UP.SG	Ancient	HO44	31850	2	0	0	(1)		Pseudohaploid
Scotland_BellBeaker	Ancient	HO44	4271	2	0	0	(1)	Bronze_Age	Pseudohaploid
Scotland_C_EBA	Ancient	HO44	3857	6	2	0	(2)	Bronze_Age	Pseudohaploid
Scotland_C_EBA_lc	Ancient	HO44	3517	1	0	0	(1)		Pseudohaploid
Scotland_C_EBA_lc_QUESTIONABLE	Ancient	HO44	3838	2	0	0	(1)		Pseudohaploid
Scotland_C_EBA_mediumhighEEF	Ancient	HO44	4113	1	0	0	(1)		Pseudohaploid
Scotland_C_EBA_mediumhighEEF_QUESTIONABLE	Ancient	HO44	4063	1	0	0	(1)		Pseudohaploid
Scotland_LBA	Ancient	HO44	2880	5	1	0	(2)	Bronze_Age	Pseudohaploid
Scotland_MBA	Ancient	HO44	3296	4	0	0	(1)	Bronze_Age	Pseudohaploid
Scotland_Megalithic.SG	Ancient	HO44	5237	4	0	0	(1)	Neolithic_Groups	Pseudohaploid
Scotland_Mesolithic_contam_QUESTIONABLE	Ancient	HO44	6290	1	0	0	(1)		Pseudohaploid
Scotland_Mesolithic_lc.SG	Ancient	HO44	6290	1	0	0	(1)		Pseudohaploid
Scotland_N	Ancient	HO44	5242	33	5	28		Neolithic_Groups	Pseudohaploid
Scotland_N_mediumlowEEF	Ancient	HO44	5531	4	0	0	(1)		Pseudohaploid
Scotland_N_mediumlowEEF_all.SG	Ancient	HO44	5440	1	0	0	(1)		Pseudohaploid
Scotland_N_mediumlowEEF.SG	Ancient	HO44	5440	1	0	0	(1)		Pseudohaploid
Scotland_N.SG	Ancient	HO44	5350	4	0	0	(1)		Pseudohaploid
Scotland_Viking_lc.SG	Ancient	HO44	1000	1	0	0	(1)		Pseudohaploid
Scotland_Viking_o.SG	Ancient	HO44	1476	2	0	0	(1)		Pseudohaploid
Scotland_Viking.SG	Ancient	HO44	1126	5	1	0	(2)		Pseudohaploid
Serbia_IronGates_N	Ancient	HO44	7902	3	0	0	(1)		Pseudohaploid
Serbia_Medieval_Gepidian.SG	Ancient	HO44	1400	1	0	0	(1)		Pseudohaploid
Sicily_EBA	Ancient	HO44	4050	1	0	0	(1)		Pseudohaploid
Slovakia_Poprad.SG	Ancient	HO44	1600	1	0	0	(1)		Pseudohaploid
SolomonIslands_500BP	Ancient	HO44	467	1	0	0	(1)		Pseudohaploid
South_Africa_1200BP.SG	Ancient	HO44	1183	1	0	0	(1)		Pseudohaploid
South_Africa_1900BP.SG	Ancient	HO44	1899	2	0	0	(1)		Pseudohaploid
South_Africa_2000BP_lc.SG_QUESTIONABLE	Ancient	HO44	2039	1	0	0	(1)		Pseudohaploid
South_Africa_2000BP.SG	Ancient	HO44	2037	1	0	0	(1)		Pseudohaploid
South_Africa_2200BP.SG	Ancient	HO44	2245	1	0	0	(1)		Pseudohaploid
South_Africa_400BP.SG	Ancient	HO44	418	4	0	0	(1)		Pseudohaploid
Spain_BA.SG	Ancient	HO44	3596	4	0	0	(1)	Bronze_Age	Pseudohaploid
Spain_BellBeaker_oAfrican	Ancient	HO44	4209	1	0	0	(1)		Pseudohaploid
Spain_C	Ancient	HO44	4539	77	49	28		Neolithic_Groups	Pseudohaploid
Spain_C_brother.I1277	Ancient	HO44	4550	1	0	0	(1)		Pseudohaploid
Spain_C_contam_QUESTIONABLE	Ancient	HO44	4650	1	0	0	(1)		Pseudohaploid
Spain_C_father.or.son.I0460	Ancient	HO44	4270	1	0	0	(1)		Pseudohaploid
Spain_C_father.or.son.I1314	Ancient	HO44	4550	1	0	0	(1)		Pseudohaploid
Spain_C_lc	Ancient	HO44	4222	4	0	0	(1)		Pseudohaploid
Spain_C_lc_QUESTIONABLE	Ancient	HO44	4316	5	5	0	(2)		Pseudohaploid
Spain_C_oAnatolia.SG	Ancient	HO44	4746	1	0	0	(1)		Pseudohaploid
Spain_C_oSteppe	Ancient	HO44	4232	13	7	6			Pseudohaploid
Spain_C_QUESTIONABLE	Ancient	HO44	4528	6	5	0	(2)		Pseudohaploid
Spain_C.SG	Ancient	HO44	4815	6	3	0	(2)	Neolithic_Groups	Pseudohaploid
Spain_C.SG_QUESTIONABLE	Ancient	HO44	5260	2	0	0	(1)		Pseudohaploid
Spain_Carolingian	Ancient	HO44	1153	5	4	0	(2)		Pseudohaploid
Spain_EBA	Ancient	HO44	3633	33	15	18			Pseudohaploid
Spain_EBA_1d.rel.I4560_QUESTIONABLE	Ancient	HO44	3550	1	0	0	(1)		Pseudohaploid
Spain_EBA_1d.rel.I4561	Ancient	HO44	3550	1	0	0	(1)		Pseudohaploid
Spain_EBA_Africa	Ancient	HO44	3760	1	0	0	(1)		Pseudohaploid
Spain_EBA_lc_QUESTIONABLE	Ancient	HO44	3650	1	0	0	(1)		Pseudohaploid
Spain_EBA_Mallorca	Ancient	HO44	4333	1	0	0	(1)	Bronze_Age	Pseudohaploid
Spain_EBA_QUESTIONABLE	Ancient	HO44	3558	1	0	0	(1)		Pseudohaploid
Spain_ElMiron	Ancient	HO44	18775	1	0	0	(1)	Hunter_Gatherers	Pseudohaploid
Spain_EN	Ancient	HO44	7016	11	2	9		Neolithic_Groups	Pseudohaploid
Spain_EN_1d.or.2d.rel.TOR.6.SG	Ancient	HO44	6900	1	0	0	(1)		Pseudohaploid
Spain_EN_father.or.son.I0410	Ancient	HO44	7107	1	0	0	(1)		Pseudohaploid
Spain_EN_o.SG	Ancient	HO44	6896	1	0	0	(1)		Pseudohaploid
Spain_EN.SG	Ancient	HO44	7068	5	3	0	(2)	Neolithic_Groups	Pseudohaploid
Spain_Girona_Visigoth	Ancient	HO44	1350	6	2	0	(2)		Pseudohaploid
Spain_Girona_Visigoth_1d.rel.I12032	Ancient	HO44	1350	1	0	0	(1)		Pseudohaploid
Spain_Girona_Visigoth_father.or.son.I12031_lc_QUESTIONABLE	Ancient	HO44	1350	1	0	0	(1)		Pseudohaploid
Spain_Greek_oAegean	Ancient	HO44	2526	1	0	0	(1)		Pseudohaploid
Spain_Greek_oLocal	Ancient	HO44	2407	8	6	0	(2)		Pseudohaploid
Spain_Greek_oLocal_lc_QUESTIONABLE	Ancient	HO44	2400	1	0	0	(1)		Pseudohaploid
Spain_Hellenistic_oAegean	Ancient	HO44	2188	2	0	0	(1)		Pseudohaploid
Spain_Hellenistic_oLocal	Ancient	HO44	2126	2	0	0	(1)		Pseudohaploid
Spain_Hellenistic_oMixed_QUESTIONABLE	Ancient	HO44	2179	1	0	0	(1)		Pseudohaploid
Spain_HG	Ancient	HO44	7811	1	0	0	(1)	Hunter_Gatherers	Pseudohaploid
Spain_HG_brother.I0585	Ancient	HO44	7858	1	0	0	(1)		Pseudohaploid
Spain_HG_lc	Ancient	HO44	7957	1	0	0	(1)	Hunter_Gatherers	Pseudohaploid
Spain_HG_QUESTIONABLE	Ancient	HO44	16132	2	0	0	(1)	Hunter_Gatherers	Pseudohaploid
Spain_HG.SG	Ancient	HO44	8460	2	0	0	(1)	Hunter_Gatherers	Pseudohaploid
Spain_IA	Ancient	HO44	2372	12	5	7			Pseudohaploid
Spain_IA_Celt	Ancient	HO44	2224	2	0	0	(1)		Pseudohaploid
Spain_IA_Celt_o	Ancient	HO44	2300	1	0	0	(1)		Pseudohaploid
Spain_IA_lc	Ancient	HO44	2498	2	0	0	(1)		Pseudohaploid
Spain_IA_o	Ancient	HO44	2199	2	0	0	(1)		Pseudohaploid
Spain_IA_QUESTIONABLE	Ancient	HO44	2200	1	0	0	(1)		Pseudohaploid
Spain_IA_Tartessian	Ancient	HO44	2550	2	0	0	(1)		Pseudohaploid
Spain_IA_Tartessian_lc	Ancient	HO44	2550	1	0	0	(1)		Pseudohaploid
Spain_IA_Tartessian_lc_QUESTIONABLE	Ancient	HO44	2550	1	0	0	(1)		Pseudohaploid
Spain_Islamic	Ancient	HO44	786	8	3	5			Pseudohaploid
Spain_Islamic_lc	Ancient	HO44	750	2	0	0	(1)		Pseudohaploid
Spain_LBA	Ancient	HO44	3156	4	0	0	(1)	Bronze_Age	Pseudohaploid
Spain_LBA_Menorca_dup.I22306	Ancient	HO44	2809	1	0	0	(1)		Pseudohaploid
Spain_LN.SG	Ancient	HO44	5644	2	0	0	(1)	Neolithic_Groups	Pseudohaploid
Spain_MBA	Ancient	HO44	3301	5	1	0	(2)	Bronze_Age	Pseudohaploid
Spain_MBA_Formentera_all	Ancient	HO44	3748	1	0	0	(1)	Bronze_Age	Pseudohaploid
Spain_Medieval	Ancient	HO44	934	6	2	0	(2)		Pseudohaploid
Spain_Medieval_lc_QUESTIONABLE	Ancient	HO44	908	1	0	0	(1)		Pseudohaploid
Spain_MLN	Ancient	HO44	5318	45	17	28		Neolithic_Groups	Pseudohaploid
Spain_MLN_1d.rel.I7594	Ancient	HO44	5396	1	0	0	(1)		Pseudohaploid
Spain_MLN_lc	Ancient	HO44	5388	2	0	0	(1)		Pseudohaploid
Spain_MLN_o_contam_lc_QUESTIONABLE	Ancient	HO44	5625	1	0	0	(1)		Pseudohaploid
Spain_MLN_QUESTIONABLE	Ancient	HO44	5686	1	0	0	(1)		Pseudohaploid
Spain_MN.SG	Ancient	HO44	4466	1	0	0	(1)	Neolithic_Groups	Pseudohaploid
Spain_Muslim_Almohade_lc_QUESTIONABLE	Ancient	HO44	750	1	0	0	(1)		Pseudohaploid
Spain_Muslim_Almohade_QUESTIONABLE	Ancient	HO44	750	1	0	0	(1)		Pseudohaploid
Spain_Muslim_Emirate_QUESTIONABLE	Ancient	HO44	950	1	0	0	(1)		Pseudohaploid
Spain_Muslim_oAfrica	Ancient	HO44	1000	1	0	0	(1)		Pseudohaploid
Spain_Muslim_Zira	Ancient	HO44	900	3	0	0	(1)		Pseudohaploid
Spain_NazariPeriod_LateMuslim	Ancient	HO44	550	2	0	0	(1)		Pseudohaploid
Spain_NazariPeriod_LateMuslim_QUESTIONABLE	Ancient	HO44	550	1	0	0	(1)		Pseudohaploid
Spain_NazariPeriod_Muslim	Ancient	HO44	400	5	2	0	(2)		Pseudohaploid
Spain_NazariPeriod_Muslim_African	Ancient	HO44	400	1	0	0	(1)		Pseudohaploid
Spain_NazariPeriod_Muslim_lc	Ancient	HO44	400	1	0	0	(1)		Pseudohaploid
Spain_NazariPeriod_Muslim_o	Ancient	HO44	400	1	0	0	(1)		Pseudohaploid
Spain_Roman	Ancient	HO44	1581	6	2	0	(2)		Pseudohaploid
Spain_Roman_brother.I3983	Ancient	HO44	1650	1	0	0	(1)		Pseudohaploid
Spain_Roman_lc	Ancient	HO44	1600	1	0	0	(1)		Pseudohaploid
Spain_Roman_lc_QUESTIONABLE	Ancient	HO44	1600	1	0	0	(1)		Pseudohaploid
Spain_Roman_oAegean	Ancient	HO44	1800	1	0	0	(1)		Pseudohaploid
Spain_Roman_oLocal	Ancient	HO44	1732	4	0	0	(1)		Pseudohaploid
Spain_Roman_oMixed	Ancient	HO44	1707	4	0	0	(1)		Pseudohaploid
Spain_Roman_QUESTIONABLE	Ancient	HO44	1600	1	0	0	(1)		Pseudohaploid
Spain_UP_Azilian	Ancient	HO44	12462	2	0	0	(1)	Hunter_Gatherers	Pseudohaploid
Spain_Visigoth_Barcelona	Ancient	HO44	1300	5	4	0	(2)		Pseudohaploid
Spain_Visigoth_Girona	Ancient	HO44	1400	1	0	0	(1)		Pseudohaploid
Spain_Visigoth_Granada	Ancient	HO44	1426	10	5	5			Pseudohaploid
Spain_Visigoth_Granada_contam_QUESTIONABLE	Ancient	HO44	1400	1	0	0	(1)		Pseudohaploid
Spy_Neanderthal.SG	Ancient	HO44	40922	1	0	0	(1)		Pseudohaploid
StLucia_Lavoutte_Ceramic	Ancient	HO44	703	12	4	8			Pseudohaploid
Sweden_Ansarve_Megalithic.SG	Ancient	HO44	5112	6	3	0	(2)	Neolithic_Groups	Pseudohaploid
Sweden_BA.SG	Ancient	HO44	3296	3	0	0	(1)	Bronze_Age	Pseudohaploid
Sweden_BAC.SG	Ancient	HO44	4531	3	0	0	(1)	Bronze_Age	Pseudohaploid
Sweden_BattleAxe.SG	Ancient	HO44	4487	1	0	0	(1)		Pseudohaploid
Sweden_EarlyViking_lc.SG	Ancient	HO44	1200	1	0	0	(1)		Pseudohaploid
Sweden_EarlyViking.SG	Ancient	HO44	1200	2	0	0	(1)		Pseudohaploid
Sweden_FBC.SG	Ancient	HO44	5020	2	0	0	(1)		Pseudohaploid
Sweden_HG.SG	Ancient	HO44	7365	1	0	0	(1)	Hunter_Gatherers	Pseudohaploid
Sweden_IA_1.SG	Ancient	HO44	1650	1	0	0	(1)		Pseudohaploid
Sweden_IA_2.SG	Ancient	HO44	1550	1	0	0	(1)		Pseudohaploid
Sweden_IA.SG	Ancient	HO44	1405	1	0	0	(1)		Pseudohaploid
Sweden_Late_N.SG	Ancient	HO44	3746	2	0	0	(1)	Neolithic_Groups	Pseudohaploid
Sweden_LN.SG	Ancient	HO44	3940	3	0	0	(1)	Bronze_Age	Pseudohaploid
Sweden_LNBA	Ancient	HO44	4306	1	0	0	(1)		Pseudohaploid
Sweden_Mesolithic_o.SG	Ancient	HO44	8892	1	0	0	(1)		Pseudohaploid
Sweden_Mesolithic.SG	Ancient	HO44	8937	3	0	0	(1)	Hunter_Gatherers	Pseudohaploid
Sweden_Motala_HG	Ancient	HO44	7630	6	1	5		Hunter_Gatherers	Pseudohaploid
Sweden_Motala_HG_QUESTIONABLE	Ancient	HO44	7722	1	0	0	(1)		Pseudohaploid
Sweden_Motala_HG.SG	Ancient	HO44	7624	1	0	0	(1)		Pseudohaploid
Sweden_PWC_o.SG	Ancient	HO44	4575	1	0	0	(1)		Pseudohaploid
Sweden_PWC.SG	Ancient	HO44	4730	5	3	0	(2)	Neolithic_Groups	Pseudohaploid
Sweden_PWC.SG_lc	Ancient	HO44	4700	1	0	0	(1)		Pseudohaploid
Sweden_TRB_MN	Ancient	HO44	5746	1	0	0	(1)	Neolithic_Groups	Pseudohaploid
Sweden_TRB_MN.SG	Ancient	HO44	4979	3	0	0	(1)	Neolithic_Groups	Pseudohaploid
Sweden_TRB_MN.SG_lc	Ancient	HO44	4755	1	0	0	(1)		Pseudohaploid
Sweden_Viking_fail.due.to.high.heterozygosity.SG_QUESTIONABLE	Ancient	HO44	1061	1	0	0	(1)		Pseudohaploid
Sweden_Viking_lc.SG	Ancient	HO44	949	3	0	0	(1)		Pseudohaploid
Sweden_Viking_o1.SG	Ancient	HO44	900	4	0	0	(1)		Pseudohaploid
Sweden_Viking_o2.SG	Ancient	HO44	1000	1	0	0	(1)		Pseudohaploid
Sweden_Viking.SG	Ancient	HO44	957	132	43	89			Pseudohaploid
Switzerland_BellBeaker	Ancient	HO44	4175	3	0	0	(1)	Bronze_Age	Pseudohaploid
Switzerland_EBA_1	Ancient	HO44	4440	7	2	5		Bronze_Age	Pseudohaploid
Switzerland_EBA_1_1d.rel.TU876(SX10)	Ancient	HO44	4573	1	0	0	(1)		Pseudohaploid
Switzerland_EBA_2	Ancient	HO44	4042	12	1	11		Bronze_Age	Pseudohaploid
Switzerland_EBA_2_1d.rel.MX192.MX197	Ancient	HO44	4225	1	0	0	(1)		Pseudohaploid
Switzerland_EBA_2_1d.rel.MX195.MX197	Ancient	HO44	4470	1	0	0	(1)		Pseudohaploid
Switzerland_EBA_2_brother.MX188	Ancient	HO44	4530	1	0	0	(1)		Pseudohaploid
Switzerland_EBA_2_contam_QUESTIONABLE	Ancient	HO44	4674	2	0	0	(1)		Pseudohaploid
Switzerland_EBA_2_father.or.son.RA64	Ancient	HO44	3970	1	0	0	(1)		Pseudohaploid
Switzerland_LN	Ancient	HO44	4997	39	7	32			Pseudohaploid
Switzerland_LN_1d.rel.Aes12.1d.rel.Aes3	Ancient	HO44	4825	1	0	0	(1)		Pseudohaploid
Switzerland_LN_1d.rel.Aes14	Ancient	HO44	4899	1	0	0	(1)		Pseudohaploid
Switzerland_LN_1d.rel.MX209	Ancient	HO44	5130	1	0	0	(1)		Pseudohaploid
Switzerland_LN_brother.MX211	Ancient	HO44	5160	1	0	0	(1)		Pseudohaploid
Switzerland_LN_contam_o_QUESTIONABLE	Ancient	HO44	4757	1	0	0	(1)		Pseudohaploid
Switzerland_LN_contam_QUESTIONABLE	Ancient	HO44	4774	2	0	0	(1)		Pseudohaploid
Switzerland_LN_daughter.Aes17	Ancient	HO44	4885	1	0	0	(1)		Pseudohaploid
Switzerland_LN_father.or.son.Aes24.1d.rel.Aes19.1d.rel.Aes3	Ancient	HO44	4864	1	0	0	(1)		Pseudohaploid
Switzerland_LN_father.or.son.MX212.MX150	Ancient	HO44	5055	1	0	0	(1)		Pseudohaploid
Switzerland_LN_oSteppe	Ancient	HO44	4635	1	0	0	(1)		Pseudohaploid
Syria_Ebla_EMBA	Ancient	HO44	4038	11	4	7			Pseudohaploid
Syria_Ebla_EMBA_IA_lc_QUESTIONABLE	Ancient	HO44	2818	1	0	0	(1)		Pseudohaploid
Syria_Ebla_EMBA_lc	Ancient	HO44	3850	1	0	0	(1)		Pseudohaploid
Syria_Ebla_EMBA_lc_QUESTIONABLE	Ancient	HO44	3817	3	0	0	(1)		Pseudohaploid
Taiwan_Gongguan	Ancient	HO44	3169	1	0	0	(1)		Pseudohaploid
Taiwan_Hanben_IA	Ancient	HO44	1564	33	14	19			Pseudohaploid
Taiwan_Hanben_IA_1d.rel.I3735	Ancient	HO44	1575	1	0	0	(1)		Pseudohaploid
Taiwan_Hanben_IA_1d.rel.I8072	Ancient	HO44	1550	1	0	0	(1)		Pseudohaploid
Taiwan_Hanben_IA_lc	Ancient	HO44	1550	7	7	0	(2)		Pseudohaploid
Taiwan_Hanben_IA_lc_QUESTIONABLE	Ancient	HO44	1550	2	0	0	(1)		Pseudohaploid
Taiwan_Hanben_IA_QUESTIONABLE	Ancient	HO44	1550	1	0	0	(1)		Pseudohaploid
Tajikistan_BA_DashtiKozy	Ancient	HO44	3490	2	0	0	(1)		Pseudohaploid
Tajikistan_BA_DashtiKozy_QUESTIONABLE	Ancient	HO44	3423	1	0	0	(1)		Pseudohaploid
Tajikistan_BA_Farkhor_lc_QUESTIONABLE	Ancient	HO44	4450	1	0	0	(1)		Pseudohaploid
Tajikistan_C_Sarazm	Ancient	HO44	5526	1	0	0	(1)		Pseudohaploid
Tajikistan_C_Sarazm_QUESTIONABLE	Ancient	HO44	5450	1	0	0	(1)		Pseudohaploid
Tajikistan_Ksirov_Kushan	Ancient	HO44	1998	3	0	0	(1)		Pseudohaploid
Tajikistan_Ksirov_Kushan_1d.rel.I12292	Ancient	HO44	2051	1	0	0	(1)		Pseudohaploid
Tajikistan_Ksirov_Kushan_lc	Ancient	HO44	2000	1	0	0	(1)		Pseudohaploid
Tanzania_Luxmanda_3000BP	Ancient	HO44	3023	1	0	0	(1)		Pseudohaploid
Tanzania_Luxmanda_3000BP_all	Ancient	HO44	3023	1	0	0	(1)		Pseudohaploid
Tanzania_Pemba_1400BP	Ancient	HO44	1357	1	0	0	(1)		Pseudohaploid
Tanzania_Pemba_1400BP_all_QUESTIONABLE	Ancient	HO44	1357	1	0	0	(1)		Pseudohaploid
Tanzania_Pemba_1400BP_lc.SG	Ancient	HO44	1357	1	0	0	(1)		Pseudohaploid
Tanzania_Pemba_600BP	Ancient	HO44	590	1	0	0	(1)		Pseudohaploid
Tanzania_PN	Ancient	HO44	2234	6	1	5			Pseudohaploid
Tanzania_PN_contam_QUESTIONABLE	Ancient	HO44	1950	1	0	0	(1)		Pseudohaploid
Tanzania_PN_IA	Ancient	HO44	2077	3	0	0	(1)		Pseudohaploid
Tanzania_PN_IA_o	Ancient	HO44	2150	1	0	0	(1)		Pseudohaploid
Tanzania_Zanzibar_1300BP	Ancient	HO44	1331	1	0	0	(1)		Pseudohaploid
Tanzania_Zanzibar_1300BP_all_QUESTIONABLE	Ancient	HO44	1331	1	0	0	(1)		Pseudohaploid
Tanzania_Zanzibar_1300BP.SG	Ancient	HO44	1331	1	0	0	(1)		Pseudohaploid
Thailand_BA	Ancient	HO44	2826	2	0	0	(1)		Pseudohaploid
Thailand_BA_all	Ancient	HO44	2603	1	0	0	(1)		Pseudohaploid
Thailand_BA_lc	Ancient	HO44	3050	1	0	0	(1)		Pseudohaploid
Thailand_IA	Ancient	HO44	2450	1	0	0	(1)		Pseudohaploid
Thailand_IA_1d.rel.Th530.WGC	Ancient	HO44	1585	1	0	0	(1)		Pseudohaploid
Thailand_IA.SG	Ancient	HO44	1656	3	0	0	(1)		Pseudohaploid
Thailand_IA.WGC	Ancient	HO44	1656	1	0	0	(1)		Pseudohaploid
Thailand_LN_BA_lc	Ancient	HO44	3300	1	0	0	(1)		Pseudohaploid
Tonga_2500BP	Ancient	HO44	2625	2	0	0	(1)		Pseudohaploid
Tonga_2700BP	Ancient	HO44	2655	1	0	0	(1)		Pseudohaploid
Tonga_800BP	Ancient	HO44	844	1	0	0	(1)		Pseudohaploid
Turkey_Alalakh_MLBA	Ancient	HO44	3654	23	5	18			Pseudohaploid
Turkey_Alalakh_MLBA_contam_QUESTIONABLE	Ancient	HO44	3699	1	0	0	(1)		Pseudohaploid
Turkey_Alalakh_MLBA_daughter.ALA001	Ancient	HO44	3473	1	0	0	(1)		Pseudohaploid
Turkey_Alalakh_MLBA_outlier	Ancient	HO44	3514	1	0	0	(1)		Pseudohaploid
Turkey_Alalakh_MLBA_QUESTIONABLE	Ancient	HO44	3504	2	0	0	(1)		Pseudohaploid
Turkey_Arslantepe_EBA	Ancient	HO44	4553	1	0	0	(1)		Pseudohaploid
Turkey_Arslantepe_EBA_QUESTIONABLE	Ancient	HO44	4536	3	0	0	(1)		Pseudohaploid
Turkey_Arslantepe_LateC	Ancient	HO44	5458	4	0	0	(1)		Pseudohaploid
Turkey_Arslantepe_LateC_brother.ART014_QUESTIONABLE	Ancient	HO44	5384	1	0	0	(1)		Pseudohaploid
Turkey_Arslantepe_LateC_QUESTIONABLE	Ancient	HO44	5300	13	1	12			Pseudohaploid
Turkey_Boncuklu_N.SG	Ancient	HO44	10101	4	0	0	(1)		Pseudohaploid
Turkey_Buyukkaya_EC	Ancient	HO44	7516	1	0	0	(1)		Pseudohaploid
Turkey_C	Ancient	HO44	5770	1	0	0	(1)		Pseudohaploid
Turkey_CamlibelTarlasi_LateC	Ancient	HO44	5486	9	1	8			Pseudohaploid
Turkey_CamlibelTarlasi_LateC_1d.rel.CBT004	Ancient	HO44	5526	1	0	0	(1)		Pseudohaploid
Turkey_CamlibelTarlasi_LateC_1d.rel.CBT016.CBT002	Ancient	HO44	5480	1	0	0	(1)		Pseudohaploid
Turkey_CamlibelTarlasi_LateC_1d.rel.CBT016.CBT017	Ancient	HO44	5529	1	0	0	(1)		Pseudohaploid
Turkey_Central_N	Ancient	HO44	9958	5	0	5		Near_Eastern_Farmers	Pseudohaploid
Turkey_EBA	Ancient	HO44	4449	3	0	0	(1)		Pseudohaploid
Turkey_EBA.SG	Ancient	HO44	4700	3	0	0	(1)		Pseudohaploid
Turkey_Epipaleolithic	Ancient	HO44	15411	1	0	0	(1)		Pseudohaploid
Turkey_IA_o2.SG	Ancient	HO44	2900	1	0	0	(1)		Pseudohaploid
Turkey_IA_o3.SG	Ancient	HO44	2900	1	0	0	(1)		Pseudohaploid
Turkey_Ikiztepe	Ancient	HO44	5250	3	0	0	(1)		Pseudohaploid
Turkey_Ikiztepe_LateC	Ancient	HO44	5387	11	11	0	(2)		Pseudohaploid
Turkey_Ikiztepe_LateC_lc_QUESTIONABLE	Ancient	HO44	5250	1	0	0	(1)		Pseudohaploid
Turkey_Kumtepe_N_lc.SG	Ancient	HO44	6550	1	0	0	(1)		Pseudohaploid
Turkey_Kumtepe_N.SG	Ancient	HO44	5615	1	0	0	(1)		Pseudohaploid
Turkey_MLBA.SG	Ancient	HO44	3800	5	1	0	(2)		Pseudohaploid
Turkey_N	Ancient	HO44	8164	24	3	21		Near_Eastern_Farmers	Pseudohaploid
Turkey_N_o	Ancient	HO44	7950	1	0	0	(1)		Pseudohaploid
Turkey_N_sister.I0736	Ancient	HO44	8104	1	0	0	(1)		Pseudohaploid
Turkey_N.DG	Ancient	HO44	8273	1	0	0	(1)		Pseudohaploid
Turkey_N.SG	Ancient	HO44	8203	3	0	0	(1)		Pseudohaploid
Turkey_Ottoman_1.SG	Ancient	HO44	375	1	0	0	(1)		Pseudohaploid
Turkey_Ottoman_2.SG	Ancient	HO44	375	1	0	0	(1)		Pseudohaploid
Turkey_TellKurdu_EC	Ancient	HO44	7612	5	2	0	(2)		Pseudohaploid
Turkey_TellKurdu_EMC	Ancient	HO44	6889	1	0	0	(1)		Pseudohaploid
Turkey_TepecikCiftlik_N_father.or.son.Tep004.SG	Ancient	HO44	8099	1	0	0	(1)		Pseudohaploid
Turkey_TepecikCiftlik_N_o.SG	Ancient	HO44	8518	1	0	0	(1)		Pseudohaploid
Turkey_TepecikCiftlik_N.SG	Ancient	HO44	8381	3	0	0	(1)		Pseudohaploid
Turkey_TitrisHoyuk_EBA	Ancient	HO44	4127	3	0	0	(1)		Pseudohaploid
Turkey_TitrisHoyuk_EBA_lc	Ancient	HO44	4100	1	0	0	(1)		Pseudohaploid
Turkey_TitrisHoyuk_EBA_lc_QUESTIONABLE	Ancient	HO44	4100	3	0	0	(1)		Pseudohaploid
Turkmenistan_BA_Gonur_3	Ancient	HO44	4042	1	0	0	(1)		Pseudohaploid
Turkmenistan_BA_Gonur_4	Ancient	HO44	4188	1	0	0	(1)		Pseudohaploid
Turkmenistan_C_Geoksyur	Ancient	HO44	5054	20	11	9			Pseudohaploid
Turkmenistan_C_Geoksyur_1.or.2d.rel.I8524_1d.rel.I8505	Ancient	HO44	5013	1	0	0	(1)		Pseudohaploid
Turkmenistan_C_Geoksyur_contam_QUESTIONABLE	Ancient	HO44	4943	1	0	0	(1)		Pseudohaploid
Turkmenistan_C_Geoksyur_mother.or.daughter.I12486	Ancient	HO44	4862	1	0	0	(1)		Pseudohaploid
Turkmenistan_C_Geoksyur_possible.1d.rel.I8503_QUESTIONABLE	Ancient	HO44	5050	1	0	0	(1)		Pseudohaploid
Turkmenistan_C_Geoksyur_QUESTIONABLE	Ancient	HO44	5050	1	0	0	(1)		Pseudohaploid
Turkmenistan_C_Namazga_1d.rel.DA380.SG	Ancient	HO44	5160	1	0	0	(1)		Pseudohaploid
Turkmenistan_C_Namazga_o.SG	Ancient	HO44	5150	1	0	0	(1)		Pseudohaploid
Turkmenistan_C_Namazga.SG	Ancient	HO44	5174	2	0	0	(1)		Pseudohaploid
Turkmenistan_C_Parkhai	Ancient	HO44	5098	4	0	0	(1)		Pseudohaploid
Turkmenistan_C_TepeAnau	Ancient	HO44	5450	3	0	0	(1)		Pseudohaploid
Turkmenistan_EBA_Parkhai	Ancient	HO44	4550	1	0	0	(1)		Pseudohaploid
Turkmenistan_EBA_Parkhai_lc_QUESTIONABLE	Ancient	HO44	4450	1	0	0	(1)		Pseudohaploid
Turkmenistan_Gonur_BA_1	Ancient	HO44	4019	18	12	6			Pseudohaploid
Turkmenistan_Gonur_BA_1_1d.rel.I1781_lc_QUESTIONABLE	Ancient	HO44	4000	1	0	0	(1)		Pseudohaploid
Turkmenistan_Gonur_BA_1_contam_lc_QUESTIONABLE	Ancient	HO44	4050	1	0	0	(1)		Pseudohaploid
Turkmenistan_Gonur_BA_1_lc	Ancient	HO44	3986	11	11	0	(2)		Pseudohaploid
Turkmenistan_Gonur_BA_1_lc_QUESTIONABLE	Ancient	HO44	3970	5	5	0	(2)		Pseudohaploid
Turkmenistan_Gonur_BA_1_o1	Ancient	HO44	4068	1	0	0	(1)		Pseudohaploid
Turkmenistan_Gonur_BA_1_o2_QUESTIONABLE	Ancient	HO44	4052	2	0	0	(1)		Pseudohaploid
Turkmenistan_Gonur_BA_1_o3_QUESTIONABLE	Ancient	HO44	4254	1	0	0	(1)		Pseudohaploid
Turkmenistan_Gonur_BA_1_QUESTIONABLE	Ancient	HO44	3966	1	0	0	(1)		Pseudohaploid
Turkmenistan_Gonur_BA_2	Ancient	HO44	4113	3	0	0	(1)		Pseudohaploid
Turkmenistan_Gonur_BA_lc_QUESTIONABLE	Ancient	HO44	3800	1	0	0	(1)		Pseudohaploid
Turkmenistan_IA.SG	Ancient	HO44	2802	1	0	0	(1)		Pseudohaploid
Turkmenistan_LBA_Parkhai	Ancient	HO44	3250	1	0	0	(1)		Pseudohaploid
Turkmenistan_LBA_Parkhai_o	Ancient	HO44	3400	1	0	0	(1)		Pseudohaploid
Turkmenistan_LBA_Sumbar	Ancient	HO44	3250	1	0	0	(1)		Pseudohaploid
Turkmenistan_MBA_Parkhai	Ancient	HO44	4148	1	0	0	(1)		Pseudohaploid
Uganda_Munsa_LIA	Ancient	HO44	450	1	0	0	(1)		Pseudohaploid
Ukraine_BA_Catacomb.SG	Ancient	HO44	4286	1	0	0	(1)		Pseudohaploid
Ukraine_Chernyakhiv_o.SG	Ancient	HO44	1628	1	0	0	(1)		Pseudohaploid
Ukraine_Chernyakhiv.SG	Ancient	HO44	1580	2	0	0	(1)		Pseudohaploid
Ukraine_Cimmerians_o1.SG	Ancient	HO44	3136	1	0	0	(1)		Pseudohaploid
Ukraine_Cimmerians.SG	Ancient	HO44	2847	1	0	0	(1)		Pseudohaploid
Ukraine_EBA	Ancient	HO44	4735	1	0	0	(1)		Pseudohaploid
Ukraine_EBA_GlobularAmphora	Ancient	HO44	4734	1	0	0	(1)		Pseudohaploid
Ukraine_EBA_Yamnaya	Ancient	HO44	4850	2	0	0	(1)		Pseudohaploid
Ukraine_EBA_Yamnaya_o.SG	Ancient	HO44	4620	1	0	0	(1)		Pseudohaploid
Ukraine_Eneolithic	Ancient	HO44	5226	2	0	0	(1)	Neolithic_Groups	Pseudohaploid
Ukraine_Eneolithic_Trypillia	Ancient	HO44	5735	3	0	0	(1)	Neolithic_Groups	Pseudohaploid
Ukraine_Eneolithic_Trypillian	Ancient	HO44	5622	1	0	0	(1)		Pseudohaploid
Ukraine_Globular_Amphora	Ancient	HO44	4777	2	0	0	(1)	Neolithic_Groups	Pseudohaploid
Ukraine_IA_WesternScythian_Cimmerians_o2_dup.MJ-32.SG	Ancient	HO44	2246	1	0	0	(1)		Pseudohaploid
Ukraine_IA_WesternScythian_Cimmerians_o2.SG	Ancient	HO44	2246	1	0	0	(1)		Pseudohaploid
Ukraine_IA_WesternScythian_o1.SG	Ancient	HO44	2544	2	0	0	(1)		Pseudohaploid
Ukraine_IA_WesternScythian.SG	Ancient	HO44	2415	6	5	0	(2)		Pseudohaploid
Ukraine_LateSrubnaya.SG	Ancient	HO44	2587	1	0	0	(1)		Pseudohaploid
Ukraine_MBA_QUESTIONABLE	Ancient	HO44	5600	1	0	0	(1)		Pseudohaploid
Ukraine_Medieval.SG	Ancient	HO44	700	1	0	0	(1)		Pseudohaploid
Ukraine_N	Ancient	HO44	7299	27	16	11		Hunter_Gatherers	Pseudohaploid
Ukraine_N_1d.rel.I4114	Ancient	HO44	7297	1	0	0	(1)		Pseudohaploid
Ukraine_N_1d.rel.I5870	Ancient	HO44	7465	1	0	0	(1)		Pseudohaploid
Ukraine_N_1d.rel.I5881	Ancient	HO44	7249	1	0	0	(1)		Pseudohaploid
Ukraine_N_brother.I8590_father.or.son.I3718	Ancient	HO44	7208	1	0	0	(1)		Pseudohaploid
Ukraine_N_father.or.son.I5875	Ancient	HO44	7100	1	0	0	(1)		Pseudohaploid
Ukraine_N_father.or.son.I5883	Ancient	HO44	7139	1	0	0	(1)		Pseudohaploid
Ukraine_N_o2	Ancient	HO44	6831	1	0	0	(1)		Pseudohaploid
Ukraine_N_son.I1732	Ancient	HO44	7300	1	0	0	(1)		Pseudohaploid
Ukraine_N_son.I1732.SG	Ancient	HO44	7300	1	0	0	(1)		Pseudohaploid
Ukraine_Ozera_EBA_Yamnaya	Ancient	HO44	4955	1	0	0	(1)		Pseudohaploid
Ukraine_Scythian.SG	Ancient	HO44	2450	3	0	0	(1)		Pseudohaploid
Ukraine_Scythian.WGC	Ancient	HO44	2550	1	0	0	(1)		Pseudohaploid
Ukraine_Viking_o.SG	Ancient	HO44	900	1	0	0	(1)		Pseudohaploid
Ukraine_Viking.SG	Ancient	HO44	900	2	0	0	(1)		Pseudohaploid
USA_AK_Ancient_Athabaskan_1100BP	Ancient	HO44	725	1	0	0	(1)		Pseudohaploid
USA_AK_Ancient_Athabaskan_1100BP_father.or.son.I5319	Ancient	HO44	725	1	0	0	(1)		Pseudohaploid
USA_AK_Ancient_Athabaskan_1100BP_QUESTIONABLE	Ancient	HO44	725	1	0	0	(1)		Pseudohaploid
USA_AK_Athabskan.SG	Ancient	HO44	100	1	0	0	(1)		Pseudohaploid
USA_AK_NeoAleut	Ancient	HO44	381	7	2	5			Pseudohaploid
USA_AK_PaleoAleut	Ancient	HO44	1151	4	0	0	(1)		Pseudohaploid
USA_AK_PaleoAleut.SG	Ancient	HO44	505	1	0	0	(1)		Pseudohaploid
USA_AK_Prehistoric.SG_QUESTIONABLE	Ancient	HO44	10366	1	0	0	(1)		Pseudohaploid
USA_Alaska_TrailCreek_9000BP.SG	Ancient	HO44	9005	1	0	0	(1)		Pseudohaploid
USA_Ancient_Beringian.SG	Ancient	HO44	11425	2	0	0	(1)		Pseudohaploid
USA_Anzick_realigned.SG	Ancient	HO44	12712	1	0	0	(1)		Pseudohaploid
USA_CA_Chumash_lc.SG	Ancient	HO44	1550	1	0	0	(1)		Pseudohaploid
USA_CA_Chumash_lc.SG_QUESTIONABLE	Ancient	HO44	1550	2	0	0	(1)		Pseudohaploid
USA_CA_Chumash_mother.or.daughter.PS-18.SG_QUESTIONABLE	Ancient	HO44	1550	1	0	0	(1)		Pseudohaploid
USA_CA_Chumash_NewCuyama.SG	Ancient	HO44	1336	1	0	0	(1)		Pseudohaploid
USA_CA_Chumash.SG	Ancient	HO44	1452	3	0	0	(1)		Pseudohaploid
USA_CA_Chumash.SG_QUESTIONABLE	Ancient	HO44	1550	4	0	0	(1)		Pseudohaploid
USA_CA_Early_SanNicolas_dup.SN-40.SG	Ancient	HO44	4875	1	0	0	(1)		Pseudohaploid
USA_CA_Early_SanNicolas_lc.SG	Ancient	HO44	4875	1	0	0	(1)		Pseudohaploid
USA_CA_Early_SanNicolas_lc.SG_QUESTIONABLE	Ancient	HO44	4797	6	6	0	(2)		Pseudohaploid
USA_CA_Early_SanNicolas.SG	Ancient	HO44	4895	11	8	0	(2)		Pseudohaploid
USA_CA_Early_SanNicolas.SG_QUESTIONABLE	Ancient	HO44	4875	1	0	0	(1)		Pseudohaploid
USA_CA_Late_SanNicolas_1d.rel.SN-09.SG	Ancient	HO44	3150	1	0	0	(1)		Pseudohaploid
USA_CA_Late_SanNicolas_contam.SG_QUESTIONABLE	Ancient	HO44	3150	1	0	0	(1)		Pseudohaploid
USA_CA_Late_SanNicolas_o.SG	Ancient	HO44	1922	2	0	0	(1)		Pseudohaploid
USA_CA_Late_SanNicolas.SG	Ancient	HO44	1781	10	5	5			Pseudohaploid
USA_CA_Late_SanNicolas.SG_1d.rel.SN-50	Ancient	HO44	1478	1	0	0	(1)		Pseudohaploid
USA_CA_LSCI_o_lc.SG_QUESTIONABLE	Ancient	HO44	950	1	0	0	(1)		Pseudohaploid
USA_CA_LSCI.SG	Ancient	HO44	794	8	6	0	(2)		Pseudohaploid
USA_CA_Mainland_Chumash_contam_lc.SG_QUESTIONABLE	Ancient	HO44	1469	1	0	0	(1)		Pseudohaploid
USA_CA_SanCruz_IslandChumash.SG	Ancient	HO44	1017	1	0	0	(1)		Pseudohaploid
USA_CA_SanFranciscoBay.SG	Ancient	HO44	300	1	0	0	(1)		Pseudohaploid
USA_CA_SanMiguel_IslandChumash.SG	Ancient	HO44	664	2	0	0	(1)		Pseudohaploid
USA_Nevada_LovelockCave_1850BP.SG	Ancient	HO44	1839	3	0	0	(1)		Pseudohaploid
USA_Nevada_LovelockCave_600BP.SG	Ancient	HO44	648	1	0	0	(1)		Pseudohaploid
USA_Nevada_SpiritCave_11000BP.SG	Ancient	HO44	10975	2	0	0	(1)		Pseudohaploid
USA_NM_Chaco	Ancient	HO44	859	1	0	0	(1)		Pseudohaploid
USA_NM_Chaco_1d.rel.I5419	Ancient	HO44	934	1	0	0	(1)		Pseudohaploid
USA_NM_Chaco_mother.I2717_mother.I6215.with.different.father.sibling.I5597	Ancient	HO44	943	1	0	0	(1)		Pseudohaploid
USA_NM_Chaco_QUESTIONABLE	Ancient	HO44	978	2	0	0	(1)		Pseudohaploid
USA_PA_Colonist.SG	Ancient	HO44	334	1	0	0	(1)		Pseudohaploid
USA_WA_Kennewick.SG_QUESTIONABLE	Ancient	HO44	8752	1	0	0	(1)		Pseudohaploid
Uzbekistan_Bustan_BA	Ancient	HO44	3447	10	4	6			Pseudohaploid
Uzbekistan_Bustan_BA_o_contam_lc_QUESTIONABLE	Ancient	HO44	3400	1	0	0	(1)		Pseudohaploid
Uzbekistan_Bustan_BA_o1	Ancient	HO44	3400	1	0	0	(1)		Pseudohaploid
Uzbekistan_Bustan_BA_o2	Ancient	HO44	3497	1	0	0	(1)		Pseudohaploid
Uzbekistan_Bustan_Eneolithic	Ancient	HO44	5099	1	0	0	(1)		Pseudohaploid
Uzbekistan_Dzharkutan_BA_1	Ancient	HO44	3565	6	0	6			Pseudohaploid
Uzbekistan_Dzharkutan_BA_1_lc_QUESTIONABLE	Ancient	HO44	3756	1	0	0	(1)		Pseudohaploid
Uzbekistan_Dzharkutan_BA_2	Ancient	HO44	3900	2	0	0	(1)		Pseudohaploid
Uzbekistan_Dzharkutan_BA_3	Ancient	HO44	3642	1	0	0	(1)		Pseudohaploid
Uzbekistan_Kashkarchi_BA	Ancient	HO44	3050	2	0	0	(1)		Pseudohaploid
Uzbekistan_Kokcha_BA	Ancient	HO44	3644	3	0	0	(1)		Pseudohaploid
Uzbekistan_SappaliTepe_BA	Ancient	HO44	3787	11	0	11			Pseudohaploid
Uzbekistan_SappaliTepe_BA_o	Ancient	HO44	3750	1	0	0	(1)		Pseudohaploid
Uzbekistan_SappaliTepe_BA2	Ancient	HO44	3864	2	0	0	(1)		Pseudohaploid
Uzbekistan_ZamanBaba_N_contam_QUESTIONABLE	Ancient	HO44	6356	1	0	0	(1)		Pseudohaploid
Vanuatu_1100BP	Ancient	HO44	1159	1	0	0	(1)		Pseudohaploid
Vanuatu_1200BP	Ancient	HO44	1217	3	0	0	(1)		Pseudohaploid
Vanuatu_1300BP	Ancient	HO44	1260	1	0	0	(1)		Pseudohaploid
Vanuatu_1300BP_all	Ancient	HO44	1282	2	0	0	(1)		Pseudohaploid
Vanuatu_150BP	Ancient	HO44	153	6	0	6			Pseudohaploid
Vanuatu_150BP_all	Ancient	HO44	168	3	0	0	(1)		Pseudohaploid
Vanuatu_2000BP	Ancient	HO44	2038	1	0	0	(1)		Pseudohaploid
Vanuatu_200BP	Ancient	HO44	202	1	0	0	(1)		Pseudohaploid
Vanuatu_2200BP	Ancient	HO44	2239	2	0	0	(1)		Pseudohaploid
Vanuatu_2300BP	Ancient	HO44	2260	1	0	0	(1)		Pseudohaploid
Vanuatu_2300BP_all	Ancient	HO44	2260	1	0	0	(1)		Pseudohaploid
Vanuatu_2500BP	Ancient	HO44	2508	2	0	0	(1)		Pseudohaploid
Vanuatu_2600BP	Ancient	HO44	2567	1	0	0	(1)		Pseudohaploid
Vanuatu_2700BP_lc	Ancient	HO44	2665	1	0	0	(1)		Pseudohaploid
Vanuatu_2900BP	Ancient	HO44	2878	3	0	0	(1)		Pseudohaploid
Vanuatu_2900BP_all_QUESTIONABLE	Ancient	HO44	2900	3	0	0	(1)		Pseudohaploid
Vanuatu_2900BP_QUESTIONABLE	Ancient	HO44	2885	1	0	0	(1)		Pseudohaploid
Vanuatu_500BP	Ancient	HO44	480	1	0	0	(1)		Pseudohaploid
Venezuela_LasLocas_Ceramic	Ancient	HO44	2267	8	0	8			Pseudohaploid
Vietnam_BA_all_QUESTIONABLE	Ancient	HO44	1948	2	0	0	(1)		Pseudohaploid
Vietnam_BA_DongSonCulture.SG	Ancient	HO44	2216	4	0	0	(1)		Pseudohaploid
Vietnam_BA_QUESTIONABLE	Ancient	HO44	1948	2	0	0	(1)		Pseudohaploid
Vietnam_historical.SG	Ancient	HO44	219	1	0	0	(1)		Pseudohaploid
Vietnam_LN_HaLongCulture.SG	Ancient	HO44	3950	1	0	0	(1)		Pseudohaploid
Vietnam_LN.SG	Ancient	HO44	3029	3	0	0	(1)		Pseudohaploid
Vietnam_N	Ancient	HO44	3850	1	0	0	(1)		Pseudohaploid
Vietnam_N_all	Ancient	HO44	3758	1	0	0	(1)		Pseudohaploid
Vietnam_N_all_lc_QUESTIONABLE	Ancient	HO44	3850	1	0	0	(1)		Pseudohaploid
Vietnam_N_all_QUESTIONABLE	Ancient	HO44	3811	4	0	0	(1)		Pseudohaploid
Vietnam_N_lc_QUESTIONABLE	Ancient	HO44	3850	1	0	0	(1)		Pseudohaploid
Vietnam_N_QUESTIONABLE	Ancient	HO44	3786	6	6	0	(2)		Pseudohaploid
Vindija_Neanderthal.DG	Ancient	HO44	50000	1	0	0	(1)		Pseudohaploid
VindijaG1_Neanderthal.SG	Ancient	HO44	50000	1	0	0	(1)		Pseudohaploid
Wales_C_EBA_QUESTIONABLE	Ancient	HO44	3563	1	0	0	(1)		Pseudohaploid
Wales_MBA	Ancient	HO44	3277	1	0	0	(1)	Bronze_Age	Pseudohaploid
Wales_MBA_contam_QUESTIONABLE	Ancient	HO44	3350	1	0	0	(1)		Pseudohaploid
Wales_Mesolithic	Ancient	HO44	9580	1	0	0	(1)	Hunter_Gatherers	Pseudohaploid
Wales_Mesolithic.SG	Ancient	HO44	9580	1	0	0	(1)		Pseudohaploid
Wales_N	Ancient	HO44	5338	4	0	0	(1)		Pseudohaploid
Wales_N_all.SG	Ancient	HO44	5533	1	0	0	(1)		Pseudohaploid
Wales_N.SG	Ancient	HO44	5221	6	5	0	(2)		Pseudohaploid
WHG	Ancient	HO44	9721	22	15	7		Hunter_Gatherers	Pseudohaploid
WHG_QUESTIONABLE	Ancient	HO44	10393	1	0	0	(1)		Pseudohaploid
WHG_too_few_snps	Ancient	HO44	8199	2	0	0	(1)		Pseudohaploid
AA	Present	HO37	0	12	2	10			Diploid
Abkhasian	Present	HO37	0	9	0	9			Diploid
Achary	Present	IndiaHO	0	2	NA	NA	(1)		Diploid
Adi_Dravider	Present	IndiaHO	0	8	0	8			Diploid
Adi_Dravider(MPS_Patient_p.Cys79Arg)	Present	IndiaHO	0	2	NA	NA	(1)		Diploid
Adiyan	Present	IndiaHO	0	2	NA	NA	(1)		Diploid
Adygei	Present	HO37	0	18	2	16			Diploid
Afar.WGA	Present	HO37	0	5	NA	NA	(4)		Diploid
Agamudayar	Present	IndiaHO	0	1	NA	NA	(1)		Diploid
Agarwal	Present	IndiaHO	0	36	0	36			Diploid
Ain_Touta.WGA	Present	HO37	0	3	NA	NA	(1), (4)		Diploid
Albanian	Present	HO37	0	7	1	6			Diploid
Aleut	Present	HO37	0	9	4	5			Diploid
Algerian	Present	HO37	0	7	2	5			Diploid
Altaian	Present	HO37	0	10	1	9			Diploid
Ami	Present	HO37	0	12	2	10			Diploid
Ansari	Present	IndiaHO	0	5	0	5			Diploid
Armenian	Present	HO37	0	12	1	11			Diploid
Armenian.WGA	Present	HO37	0	3	NA	NA	(1), (4)		Diploid
Arunthatiar	Present	IndiaHO	0	18	0	18			Diploid
Assyrian	Present	HO37	0	11	0	11			Diploid
Assyrian.WGA	Present	HO37	0	4	NA	NA	(1), (4)		Diploid
Assyrian.WGA_outlier	Present	HO37	0	1	NA	NA	(1), (4)		Diploid
Asur	Present	IndiaHO	0	10	0	10			Diploid
Atayal	Present	HO37	0	10	1	9			Diploid
Australian	Present	HO37	0	5	3	2	(2)		Diploid
Avar	Present	HO37	0	1	NA	NA	(1)		Diploid
Aymara	Present	HO37	0	1	NA	NA	(1)		Diploid
Azeri.WGA	Present	HO37	0	3	NA	NA	(1), (4)		Diploid
Backward_Caste	Present	IndiaHO	0	4	NA	NA	(1)		Diploid
Baiga	Present	IndiaHO	0	2	NA	NA	(1)		Diploid
Baiswar	Present	IndiaHO	0	4	NA	NA	(1)		Diploid
Balkar	Present	HO37	0	10	0	10			Diploid
Balochi	Present	HO37	0	22	2	20			Diploid
Balochi	Present	IndiaHO	0	18	0	18			Diploid
Baniya	Present	IndiaHO	0	4	NA	NA	(1)		Diploid
Baniyas	Present	IndiaHO	0	7	2	5			Diploid
BantuHerero	Present	HO37	0	2	NA	NA	(1)		Diploid
BantuKenya	Present	HO37	0	8	2	6			Diploid
BantuSA	Present	HO37	0	5	0	5			Diploid
BantuSA_Ovambo	Present	HO37	0	1	NA	NA	(1)		Diploid
BantuTswana	Present	HO37	0	2	NA	NA	(1)		Diploid
Barela	Present	IndiaHO	0	2	NA	NA	(1)		Diploid
Bashkir	Present	HO37	0	3	NA	NA	(1)		Diploid
Basque	Present	HO37	0	31	2	29			Diploid
Batudi	Present	IndiaHO	0	6	0	6			Diploid
BedouinA	Present	HO37	0	25	0	25			Diploid
BedouinB	Present	HO37	0	21	2	19			Diploid
Belarusian	Present	HO37	0	10	0	10			Diploid
BEN	Present	HO37	0	1	NA	NA	(1)		Diploid
Bengali	Present	HO37	0	9	2	7			Diploid
Bengali	Present	IndiaHO	0	7	0	7			Diploid
Bergamo	Present	HO37	0	2	NA	NA	(1)		Diploid
Bestha	Present	IndiaHO	0	4	NA	NA	(1)		Diploid
Bharia	Present	IndiaHO	0	7	0	7			Diploid
Bhil	Present	IndiaHO	0	8	0	8			Diploid
Bhilala	Present	IndiaHO	0	3	NA	NA	(1)		Diploid
Bhumihar_Bihar	Present	IndiaHO	0	7	0	7			Diploid
Bhumihar_UP	Present	IndiaHO	0	7	0	7			Diploid
Bhumij_Jharkhand	Present	IndiaHO	0	4	NA	NA	(1)		Diploid
Bhumij_Orissa	Present	IndiaHO	0	7	0	7			Diploid
Bhunjiya	Present	IndiaHO	0	5	0	5			Diploid
Biaka	Present	HO37	0	22	2	20			Diploid
Bink	Present	IndiaHO	0	3	NA	NA	(1)		Diploid
Birhor	Present	HO37	0	9	0	9			Pseudohaploid
Birhor	Present	IndiaHO	0	4	NA	NA	(1)		Diploid
Bolivian	Present	HO37	0	7	0	7			Diploid
Bondo	Present	IndiaHO	0	2	NA	NA	(1)		Diploid
Bougainville	Present	HO37	0	2	NA	NA	(1)		Diploid
Brahmin	Present	HO37	0	2	NA	NA	(1)		Diploid
Brahmin_Bhatt	Present	IndiaHO	0	3	NA	NA	(1)		Diploid
Brahmin_Catholic_Goa	Present	IndiaHO	0	14	0	14			Diploid
Brahmin_Catholic_Kumta	Present	IndiaHO	0	10	1	9			Diploid
Brahmin_Catholic_Mangalore	Present	IndiaHO	0	7	0	7			Diploid
Brahmin_Haryana	Present	IndiaHO	0	3	NA	NA	(1)		Diploid
Brahmin_Karnataka	Present	IndiaHO	0	4	NA	NA	(1)		Diploid
Brahmin_Nepal	Present	IndiaHO	0	4	NA	NA	(1)		Diploid
Brahmin_Tiwari	Present	IndiaHO	0	15	0	15			Diploid
Brahmin_UP	Present	HO37	0	10	0	10			Pseudohaploid
Brahmin_UP	Present	IndiaHO	0	5	0	5			Diploid
Brahmin_Uttrakhand	Present	IndiaHO	0	6	0	6			Diploid
Brahmin_Vaidik	Present	IndiaHO	0	25	0	25			Diploid
Brahui	Present	HO37	0	23	2	21			Diploid
Brahui	Present	IndiaHO	0	19	0	19			Diploid
Budagajangam	Present	IndiaHO	0	2	NA	NA	(1)		Diploid
Bulgarian	Present	HO37	0	12	2	10			Diploid
Burbur.WGA	Present	HO37	0	5	NA	NA	(4)		Diploid
Burmese	Present	HO37	0	12	1	11			Diploid
Burusho	Present	HO37	0	25	2	23			Diploid
Burusho	Present	IndiaHO	0	20	0	20			Diploid
Buryat	Present	HO37	0	4	NA	NA	(1)		Diploid
Cambodian	Present	HO37	0	10	2	8			Diploid
Canary_Islander	Present	HO37	0	2	NA	NA	(1)		Diploid
Chakehshanega	Present	IndiaHO	0	3	NA	NA	(1)		Diploid
Chakkiliyan	Present	IndiaHO	0	16	0	16			Diploid
Chamada	Present	IndiaHO	0	3	NA	NA	(1)		Diploid
Chamar_Haryana	Present	IndiaHO	0	4	NA	NA	(1)		Diploid
Chamar_UP	Present	IndiaHO	0	2	NA	NA	(1)		Diploid
Chane	Present	HO37	0	1	NA	NA	(1)		Diploid
Changpa	Present	IndiaHO	0	2	NA	NA	(1)		Diploid
Chaudhary	Present	IndiaHO	0	4	NA	NA	(1)		Diploid
Chauhan	Present	IndiaHO	0	4	NA	NA	(1)		Diploid
Chaurasia	Present	IndiaHO	0	9	0	9			Diploid
Chechen	Present	HO37	0	10	1	9			Diploid
Chimp.REF	Present	HO37	0	1	NA	NA	(1)		Diploid
China_Lahu	Present	HO37	0	10	2	8			Diploid
Chipewyan	Present	HO37	0	2	NA	NA	(1)		Diploid
Chipi	Present	IndiaHO	0	3	NA	NA	(1)		Diploid
Chukchi	Present	HO37	0	21	1	20			Diploid
Chukchi1	Present	HO37	0	3	NA	NA	(1)		Diploid
Chuvash	Present	HO37	0	10	0	10			Diploid
Coorghi	Present	IndiaHO	0	5	0	5			Diploid
Cree	Present	HO37	0	2	NA	NA	(1)		Diploid
Crete	Present	HO37	0	2	NA	NA	(1)		Diploid
Croatian	Present	HO37	0	10	0	10			Diploid
Cypriot	Present	HO37	0	8	0	8			Diploid
Czech	Present	HO37	0	11	1	10			Diploid
Dai	Present	HO37	0	15	6	9			Diploid
Datog	Present	HO37	0	3	NA	NA	(1)		Diploid
Daur	Present	HO37	0	10	1	9			Diploid
Dawoodi	Present	IndiaHO	0	2	NA	NA	(1)		Diploid
Denisova_light	Present	HO37	0	1	NA	NA	(1)		Diploid
Devendrakulathan	Present	IndiaHO	0	1	NA	NA	(1)		Diploid
Devendrakulathan(MPS_Patient_p.Cys79Arg)	Present	IndiaHO	0	3	NA	NA	(1)		Diploid
Dharikhar	Present	IndiaHO	0	3	NA	NA	(1)		Diploid
Dhobi	Present	IndiaHO	0	8	0	8			Diploid
Dhokkali	Present	IndiaHO	0	2	NA	NA	(1)		Diploid
Didayi	Present	IndiaHO	0	2	NA	NA	(1)		Diploid
Dinka	Present	HO37	0	4	NA	NA	(1)		Diploid
Dogra	Present	IndiaHO	0	5	0	5			Diploid
Dolgan	Present	HO37	0	4	NA	NA	(1)		Diploid
Druze	Present	HO37	0	41	4	37			Diploid
Dudhekula	Present	IndiaHO	0	4	NA	NA	(1)		Diploid
Dungan	Present	HO37	0	2	NA	NA	(1)		Diploid
Dushadh	Present	IndiaHO	0	4	NA	NA	(1)		Diploid
Dusun	Present	HO37	0	12	1	11			Diploid
Ediga	Present	IndiaHO	0	3	NA	NA	(1)		Diploid
Egyptian	Present	HO37	0	18	0	18			Diploid
English	Present	HO37	0	12	2	10			Diploid
Eritrea	Present	HO37	0	3	NA	NA	(1)		Diploid
Esan	Present	HO37	0	10	2	8			Diploid
Eskimo_Chaplin	Present	HO37	0	1	NA	NA	(1)		Diploid
Eskimo_ChaplinSireniki	Present	HO37	0	7	0	7			Diploid
Eskimo_Naukan	Present	HO37	0	14	5	9			Diploid
Eskimo_Sireniki	Present	HO37	0	2	NA	NA	(1)		Diploid
Estonian	Present	HO37	0	12	2	10			Diploid
Even	Present	HO37	0	12	3	9			Diploid
Finnish	Present	HO37	0	11	2	9			Diploid
French	Present	HO37	0	65	2	63			Diploid
Gadaba	Present	IndiaHO	0	1	NA	NA	(1)		Diploid
Gambian	Present	HO37	0	8	2	6			Diploid
Gamit	Present	IndiaHO	0	3	NA	NA	(1)		Diploid
Garasia	Present	IndiaHO	0	5	0	5			Diploid
Gaud_Karnataka	Present	IndiaHO	0	3	NA	NA	(1)		Diploid
Gaud_Telangana	Present	IndiaHO	0	4	NA	NA	(1)		Diploid
Georgian	Present	HO37	0	12	2	10			Diploid
Georgian.WGA	Present	HO37	0	2	NA	NA	(1), (4)		Diploid
Ghasia	Present	IndiaHO	0	4	NA	NA	(1)		Diploid
Gimi	Present	HO37	0	9	1	8			Diploid
Gond_Chattisgarh	Present	IndiaHO	0	3	NA	NA	(1)		Diploid
Gond_MP	Present	IndiaHO	0	14	0	14			Diploid
Gond_Raj	Present	IndiaHO	0	2	NA	NA	(1)		Diploid
Gorait	Present	IndiaHO	0	8	1	7			Diploid
Gorilla	Present	HO37	0	1	NA	NA	(1)		Diploid
Gorilla.REF	Present	HO37	0	1	NA	NA	(1)		Diploid
Gounder	Present	IndiaHO	0	2	NA	NA	(1)		Diploid
Gowli	Present	IndiaHO	0	1	NA	NA	(1)		Diploid
Greek	Present	HO37	0	22	2	20			Diploid
Greek_outlier.WGA	Present	HO37	0	2	NA	NA	(1), (4)		Diploid
Greek.WGA	Present	HO37	0	16	NA	NA	(4)		Diploid
Gugavellalar	Present	IndiaHO	0	3	NA	NA	(1)		Diploid
GujaratiA	Present	HO37	0	4	NA	NA	(1)		Diploid
GujaratiA	Present	IndiaHO	0	5	0	5			Diploid
GujaratiB	Present	HO37	0	5	0	5			Diploid
GujaratiB	Present	IndiaHO	0	5	0	5			Diploid
GujaratiC	Present	HO37	0	5	0	5			Diploid
GujaratiC	Present	IndiaHO	0	5	0	5			Diploid
GujaratiD	Present	HO37	0	5	0	5			Diploid
GujaratiD	Present	IndiaHO	0	5	0	5			Diploid
Gujjar	Present	IndiaHO	0	5	0	5			Diploid
Hadza1	Present	HO37	0	4	NA	NA	(1)		Diploid
Hadza1_outlier	Present	HO37	0	1	NA	NA	(1)		Diploid
Hakka_Taiwan	Present	HO37	0	8	0	8			Diploid
Hakki_Pikki	Present	IndiaHO	0	8	3	5			Diploid
Halba	Present	IndiaHO	0	3	NA	NA	(1)		Diploid
Hallaki	Present	IndiaHO	0	8	0	8			Diploid
Han	Present	HO37	0	47	3	44			Diploid
Han_Taiwan	Present	HO37	0	10	0	10			Diploid
Handigodu	Present	IndiaHO	0	11	0	11			Diploid
Havik	Present	IndiaHO	0	5	0	5			Diploid
Hawaiian	Present	HO37	0	1	NA	NA	(1)		Diploid
Hazara	Present	HO37	0	19	3	16			Diploid
Hazara	Present	IndiaHO	0	11	0	11			Diploid
Hezhen	Present	HO37	0	10	2	8			Diploid
hg19ref	Present	HO37	0	2	NA	NA	(1)		Diploid
Hindumalayali	Present	IndiaHO	0	5	0	5			Diploid
Ho_Jharkhand	Present	IndiaHO	0	1	NA	NA	(1)		Diploid
Ho_Orissa	Present	IndiaHO	0	19	0	19			Diploid
Hojo	Present	IndiaHO	0	3	NA	NA	(1)		Diploid
Href.REF	Present	HO37	0	1	NA	NA	(1)		Diploid
[truncated: 443 more rows]

## Sheet: References
Nakatsuka, Nathan, Priya Moorjani, Niraj Rai, Biswanath Sarkar, Arti Tandon, Nick Patterson, Gandham Srilakshmi Bhavani, et al. 2017. “The Promise of Discovering Population-Specific Disease-Associated Genes in South Asia.” Nature Genetics 49 (9): 1403–7.
