# Supplementary material for: Reconstructing the history of founder events using genome-wide patterns of allele sharing across individuals
Source: PLoS Genet. 2022 Jun 23;18(6):e1010243. doi: 10.1371/journal.pgen.1010243 (PMC9223333; doi:10.1371/journal.pgen.1010243)
Supplement: S2 Table — (XLSX) [file pgen.1010243.s009.xlsx]

## Sheet: Founder events in humans
Population (Alternate name)	Dataset*	Geographical group	Present-day/Ancient DNA	Max Tf constraint§§	Allele sharing statistic$	Age (calBP)**	Sample size pre-curation	Sample size post-curation	Tf (mean ± SE, in generations)^	Tf (mean ± SE, in years)^^	% If (mean ± SE)	Population Group§	Island/Continent	Social Status		Footnotes
Aleut	HO37	North East Asia	Present	200 gBS	Correlation	0	9	5	6 ± 2	178 ± 43	2.29% ± 0.19%		Continent			* Dataset
Altaian	HO37	North East Asia	Present	200 gBS	Correlation	0	10	9	16 ± 3	444 ± 84	1% ± 0.1%		Continent			HO37: v37, 1240K+HO, Reich Lab website, Narasimhan et al. (2019)
Ami	HO37	East Asia	Present	200 gBS	Correlation	0	12	10	83 ± 10	2331 ± 276	6.05% ± 0.47%		Island			HO44: v44, 1240K, Reich Lab website
Atayal	HO37	East Asia	Present	200 gBS	Correlation	0	10	9	16 ± 1	443 ± 27	9.76% ± 0.27%		Island			IndiaHO: Nakatsuka et al. (2017)
Balochi	HO37	South Asia	Present	200 gBS	Correlation	0	22	20	34 ± 4	940 ± 119	0.86% ± 0.07%		Continent
BantuKenya	HO37	South+E Africa	Present	200 gBS	Correlation	0	8	6	34 ± 10	957 ± 292	1.61% ± 0.15%		Continent			§§ Max Tf constraint: This is the maximum founder age in generations before sampling (gBS) below which we considered the founder event as significant.
BantuSA	HO37	South+E Africa	Present	200 gBS	Correlation	0	5	5	62 ± 6	1738 ± 166	2.16% ± 0.15%		Continent			Except for some ancient populations from HO44 (for which the threshold was extended to 300 gBS), we used a threshold of 200 gBS.
Basque	HO37	Europe	Present	200 gBS	Correlation	0	31	29	74 ± 7	2075 ± 205	2.31% ± 0.1%		Continent
BedouinA	HO37	West Asia	Present	200 gBS	Correlation	0	25	25	13 ± 1	351 ± 22	0.93% ± 0.05%		Continent			$ Allele sharing statistic: The statistic used to estimate the decay of allele sharing as a function of genetic distances, either:
BedouinB	HO37	West Asia	Present	200 gBS	Correlation	0	21	19	22 ± 1	624 ± 23	4.03% ± 0.11%		Continent			- Correlation (for diploid data)
Belarusian	HO37	Europe	Present	200 gBS	Correlation	0	10	10	168 ± 21	4697 ± 586	2.97% ± 0.3%		Continent			- WeightedCov (= weighted covariance, for pseudohaploid data)
Biaka	HO37	Central Africa	Present	200 gBS	Correlation	0	22	20	23 ± 1	643 ± 18	2.74% ± 0.05%		Continent
Birhor (BIR)	HO37	South Asia	Present	200 gBS	WeightedCov	0	9	9	8 ± 1	234 ± 25	6.4% ± 0.3%		Continent			** Age (calBP) specifies the average sampling age of the population in calibrated radiocarbon age (conventional radiocarbon age, defined as 1950 CE)
Brahui	HO37	South Asia	Present	200 gBS	Correlation	0	23	21	20 ± 1	560 ± 39	1.17% ± 0.05%		Continent
Burmese	HO37	East Asia	Present	200 gBS	Correlation	0	12	11	67 ± 22	1865 ± 603	1.08% ± 0.19%		Continent			Founder event estimation (for present-day samples, the outgroup populations were defined as a set of 15 samples randomly picked within the whole dataset):
Burusho	HO37	South Asia	Present	200 gBS	Correlation	0	25	23	13 ± 1	372 ± 39	0.81% ± 0.04%		Continent			^ Estimated founder age in generations before sampling
Cambodian	HO37	East Asia	Present	200 gBS	Correlation	0	10	8	176 ± 29	4929 ± 810	3.46% ± 0.4%		Continent			^^ Estimated founder age in years before present, calculated as the sample age calBP + the founder age in generations before sampling * generation time (= 28 years)
Chechen	HO37	North East Asia	Present	200 gBS	Correlation	0	10	9	42 ± 12	1166 ± 325	1.27% ± 0.19%		Continent			We used a weighted block jackknife, dropping one chromosome in each run, to estimate the standard error in Tf and If
China_Lahu	HO37	East Asia	Present	200 gBS	Correlation	0	10	8	13 ± 1	364 ± 28	4.3% ± 0.22%		Continent
Chukchi	HO37	North East Asia	Present	200 gBS	Correlation	0	21	20	41 ± 2	1136 ± 63	6.63% ± 0.19%		Continent			§ Population Groups:
Chuvash	HO37	North East Asia	Present	200 gBS	Correlation	0	10	10	59 ± 9	1661 ± 260	1.57% ± 0.17%		Continent			For ancient DNA samples, we indicate the mode of substenance used in analysis.
Daur	HO37	East Asia	Present	200 gBS	Correlation	0	10	9	46 ± 22	1285 ± 627	1.81% ± 0.4%		Continent			- HG for Hunter-Gatherers
Druze	HO37	West Asia	Present	200 gBS	Correlation	0	41	37	9 ± 1	240 ± 21	1.13% ± 0.03%		Continent			- Near-Eastern Farmers
Dusun	HO37	South east Asia	Present	200 gBS	Correlation	0	12	11	31 ± 4	866 ± 99	3.95% ± 0.18%		Island			- Eurasian Steppe Pastoralists
Esan	HO37	West Africa	Present	200 gBS	Correlation	0	10	8	123 ± 26	3444 ± 722	1.79% ± 0.19%		Continent			- European Neolithic Farmers
Eskimo_ChaplinSireniki	HO37	North East Asia	Present	200 gBS	Correlation	0	7	7	57 ± 7	1584 ± 190	9.64% ± 0.56%		Continent			- Bronze Age groups
Eskimo_Naukan	HO37	North East Asia	Present	200 gBS	Correlation	0	14	9	24 ± 2	671 ± 50	9.85% ± 0.42%		Continent
Estonian	HO37	Europe	Present	200 gBS	Correlation	0	12	10	164 ± 34	4586 ± 956	2.84% ± 0.3%		Continent			¶ NMRSD is calculated as 1/(max(s)-min(s)) * sqrt(mean((S-s)^2)) where S are the empirical allele sharing values and s are the fitted ones
Even	HO37	North East Asia	Present	200 gBS	Correlation	0	12	9	16 ± 5	435 ± 148	1.39% ± 0.18%		Continent
Finnish	HO37	Europe	Present	200 gBS	Correlation	0	11	9	183 ± 31	5132 ± 854	3.2% ± 0.4%		Continent
Gimi	HO37	Oceania	Present	200 gBS	Correlation	0	9	8	171 ± 29	4781 ± 811	13.41% ± 1.31%		Island
GujaratiD	HO37	South Asia	Present	200 gBS	Correlation	0	5	5	123 ± 30	3446 ± 844	3.62% ± 0.52%		Continent
Hezhen	HO37	East Asia	Present	200 gBS	Correlation	0	10	8	9 ± 4	259 ± 118	1.14% ± 0.15%		Continent
Icelandic	HO37	Europe	Present	200 gBS	Correlation	0	14	12	195 ± 42	5472 ± 1166	2.79% ± 0.4%		Island
Iranian_Bandari	HO37	West Asia	Present	200 gBS	Correlation	0	8	8	7 ± 1	207 ± 29	0.84% ± 0.05%		Continent
Irula (ILA)	HO37	South Asia	Present	200 gBS	WeightedCov	0	10	10	19 ± 2	546 ± 53	5.50% ± 0.30%		Continent
Itelmen	HO37	North East Asia	Present	200 gBS	Correlation	0	7	7	42 ± 9	1183 ± 239	10.98% ± 0.91%		Continent
Jew_Ashkenazi	HO37	Europe	Present	200 gBS	Correlation	0	7	7	37 ± 7	1033 ± 196	1.7% ± 0.19%		Continent
Jew_Cochin	HO37	South Asia	Present	200 gBS	Correlation	0	5	5	10 ± 1	286 ± 39	2.39% ± 0.18%		Continent
Jew_Georgian	HO37	Europe	Present	200 gBS	Correlation	0	7	7	16 ± 3	439 ± 93	1.93% ± 0.15%		Continent
Jew_Iranian	HO37	West Asia	Present	200 gBS	Correlation	0	9	9	41 ± 15	1141 ± 431	1.69% ± 0.31%		Continent
Jew_Iraqi	HO37	West Asia	Present	200 gBS	Correlation	0	8	6	15 ± 6	415 ± 162	1.11% ± 0.14%		Continent
Jew_Libyan	HO37	North Africa	Present	200 gBS	Correlation	0	9	9	24 ± 2	684 ± 64	2.01% ± 0.11%		Continent
Jew_Moroccan	HO37	North Africa	Present	200 gBS	Correlation	0	6	6	46 ± 9	1299 ± 247	2.01% ± 0.21%		Continent
Jew_Tunisian	HO37	North Africa	Present	200 gBS	Correlation	0	7	7	33 ± 4	936 ± 107	2.33% ± 0.16%		Continent
Jew_Yemenite	HO37	West Asia	Present	200 gBS	Correlation	0	10	8	29 ± 5	813 ± 148	2.01% ± 0.16%		Continent
Jordanian	HO37	West Asia	Present	200 gBS	Correlation	0	12	9	17 ± 8	479 ± 213	0.66% ± 0.08%		Continent
Ju_hoan_North	HO37	South+E Africa	Present	200 gBS	Correlation	0	10	6	22 ± 2	626 ± 69	3.82% ± 0.18%		Continent
Kalash	HO37	South Asia	Present	200 gBS	Correlation	0	19	16	16 ± 1	459 ± 19	5.62% ± 0.14%		Continent
Kalmyk	HO37	North East Asia	Present	200 gBS	Correlation	0	12	12	19 ± 3	524 ± 91	0.79% ± 0.07%		Continent
Kankanaey	HO37	South east Asia	Present	200 gBS	Correlation	0	10	10	64 ± 4	1788 ± 101	8.79% ± 0.35%		Island
Khomani	HO37	South+E Africa	Present	200 gBS	Correlation	0	11	10	12 ± 1	326 ± 32	1.88% ± 0.08%		Continent
Koryak	HO37	North East Asia	Present	200 gBS	Correlation	0	11	10	62 ± 5	1731 ± 129	7.37% ± 0.31%		Continent
Kusunda	HO37	South Asia	Present	200 gBS	Correlation	0	12	7	7 ± 1	192 ± 29	3.43% ± 0.24%		Continent
Kyrgyz	HO37	Central Asia	Present	200 gBS	Correlation	0	13	13	23 ± 9	638 ± 239	0.59% ± 0.11%		Continent
Lezgin	HO37	North East Asia	Present	200 gBS	Correlation	0	11	10	108 ± 42	3021 ± 1167	1.38% ± 0.37%		Continent
Lithuanian	HO37	Europe	Present	200 gBS	Correlation	0	10	10	183 ± 18	5133 ± 495	3.42% ± 0.33%		Continent
Luhya	HO37	South+E Africa	Present	200 gBS	Correlation	0	10	8	100 ± 12	2796 ± 323	1.61% ± 0.12%		Continent
Luo	HO37	South+E Africa	Present	200 gBS	Correlation	0	10	8	62 ± 10	1742 ± 292	1.03% ± 0.11%		Continent
Makrani	HO37	South Asia	Present	200 gBS	Correlation	0	22	19	15 ± 2	407 ± 56	0.94% ± 0.05%		Continent
Malawi_Chewa	HO37	South+E Africa	Present	200 gBS	Correlation	0	11	11	92 ± 10	2565 ± 268	1.57% ± 0.1%		Continent
Malawi_Tumbuka	HO37	South+E Africa	Present	200 gBS	Correlation	0	10	10	74 ± 6	2080 ± 168	1.5% ± 0.09%		Continent
Malawi_Yao	HO37	South+E Africa	Present	200 gBS	Correlation	0	9	9	93 ± 7	2592 ± 204	1.59% ± 0.08%		Continent
Malay	HO37	East Asia	Present	200 gBS	Correlation	0	9	9	133 ± 31	3736 ± 875	3.05% ± 0.41%		Continent
Maltese	HO37	Europe	Present	200 gBS	Correlation	0	8	8	31 ± 9	865 ± 245	1.57% ± 0.19%		Island
Mandenka	HO37	West Africa	Present	200 gBS	Correlation	0	21	17	13 ± 5	375 ± 143	0.59% ± 0.08%		Continent
Mansi	HO37	North East Asia	Present	200 gBS	Correlation	0	10	9	50 ± 8	1397 ± 214	3.87% ± 0.29%		Continent
Masai	HO37	South+E Africa	Present	200 gBS	Correlation	0	14	11	9 ± 1	253 ± 33	0.56% ± 0.05%		Continent
Mayan	HO37	Central America	Present	200 gBS	Correlation	0	21	17	7 ± 1	186 ± 22	4.41% ± 0.22%		Continent
Mbuti	HO37	Central Africa	Present	200 gBS	Correlation	0	15	11	21 ± 2	592 ± 42	3.89% ± 0.11%		Continent
Miao	HO37	East Asia	Present	200 gBS	Correlation	0	12	10	62 ± 18	1750 ± 502	2.16% ± 0.31%		Continent
Micronesian	HO37	Oceania	Present	200 gBS	Correlation	0	10	10	53 ± 5	1474 ± 134	6.24% ± 0.36%		Island
Mixe	HO37	Central America	Present	200 gBS	Correlation	0	13	11	17 ± 2	470 ± 52	8.65% ± 0.33%		Continent
Mixtec	HO37	Central America	Present	200 gBS	Correlation	0	12	10	9 ± 1	265 ± 25	5.23% ± 0.18%		Continent
Mozabite	HO37	North Africa	Present	200 gBS	Correlation	0	23	21	21 ± 1	589 ± 38	2.18% ± 0.07%		Continent
Murut	HO37	South east Asia	Present	200 gBS	Correlation	0	10	9	31 ± 2	876 ± 48	4.78% ± 0.26%		Island
Nasioi	HO37	Oceania	Present	200 gBS	Correlation	0	10	10	52 ± 4	1464 ± 125	9.03% ± 0.43%		Island
Nganasan	HO37	North East Asia	Present	200 gBS	Correlation	0	11	8	20 ± 3	568 ± 76	8.82% ± 0.37%		Continent
Onge (ONG)	HO37	South Asia	Present	200 gBS	WeightedCov	0	6	6	22 ± 2	624 ± 53	21.20% ± 1.10%		Island
Orcadian	HO37	Europe	Present	200 gBS	Correlation	0	15	13	62 ± 24	1738 ± 681	1.95% ± 0.39%		Island
Oroqen	HO37	East Asia	Present	200 gBS	Correlation	0	11	9	77 ± 32	2168 ± 893	2.7% ± 0.63%		Continent
Ossetian	HO37	North East Asia	Present	200 gBS	Correlation	0	10	10	23 ± 9	652 ± 242	0.8% ± 0.12%		Continent
Palestinian	HO37	West Asia	Present	200 gBS	Correlation	0	41	35	10 ± 1	268 ± 22	0.81% ± 0.04%		Continent
Pima	HO37	Central America	Present	200 gBS	Correlation	0	16	6	7 ± 1	201 ± 25	9.86% ± 0.56%		Continent
Punjabi	HO37	South Asia	Present	200 gBS	Correlation	0	12	9	68 ± 16	1911 ± 447	1.28% ± 0.18%		Continent
Quechua	HO37	South America	Present	200 gBS	Correlation	0	8	6	9 ± 3	253 ± 85	3.8% ± 0.25%		Continent
RapaNui	HO37	South America	Present	200 gBS	Correlation	0	5	5	9 ± 1	263 ± 36	12.25% ± 1%		Island
Riang (RIA)	HO37	South Asia	Present	200 gBS	WeightedCov	0	10	10	18 ± 2	493 ± 64	2.70% ± 0.20%		Continent
Russian	HO37	North East Asia	Present	200 gBS	Correlation	0	24	22	195 ± 24	5448 ± 667	2.55% ± 0.22%		Continent
Saharawi	HO37	North Africa	Present	200 gBS	Correlation	0	8	8	15 ± 3	409 ± 77	1.81% ± 0.14%		Continent
Samoan	HO37	Oceania	Present	200 gBS	Correlation	0	8	8	66 ± 4	1861 ± 103	8.34% ± 0.46%		Island
Sardinian	HO37	Europe	Present	200 gBS	Correlation	0	31	28	147 ± 13	4114 ± 366	3.36% ± 0.19%		Island
Saudi	HO37	West Asia	Present	200 gBS	Correlation	0	8	8	43 ± 11	1215 ± 304	1.83% ± 0.27%		Continent
Selkup	HO37	North East Asia	Present	200 gBS	Correlation	0	10	10	17 ± 2	474 ± 54	3.11% ± 0.13%		Continent
She	HO37	East Asia	Present	200 gBS	Correlation	0	12	9	20 ± 3	558 ± 80	2.32% ± 0.17%		Continent
Somali	HO37	South+E Africa	Present	200 gBS	Correlation	0	14	13	135 ± 17	3774 ± 463	1.28% ± 0.11%		Continent
Syrian	HO37	West Asia	Present	200 gBS	Correlation	0	8	8	20 ± 4	561 ± 115	0.92% ± 0.11%		Continent
Tagalog	HO37	South east Asia	Present	200 gBS	Correlation	0	5	5	92 ± 28	2572 ± 794	4.17% ± 0.66%		Island
Thai	HO37	East Asia	Present	200 gBS	Correlation	0	12	8	20 ± 9	573 ± 259	0.76% ± 0.18%		Continent
Tofalar	HO37	North East Asia	Present	200 gBS	Correlation	0	13	10	12 ± 1	343 ± 25	6.24% ± 0.3%		Continent
Tu	HO37	East Asia	Present	200 gBS	Correlation	0	12	10	24 ± 9	666 ± 262	1.04% ± 0.19%		Continent
Tubalar	HO37	North East Asia	Present	200 gBS	Correlation	0	24	19	14 ± 1	406 ± 15	3.28% ± 0.1%		Continent
Tunisian	HO37	North Africa	Present	200 gBS	Correlation	0	8	8	114 ± 29	3185 ± 799	0.87% ± 0.15%		Continent
Turkish_Balikesir	HO37	West Asia	Present	200 gBS	Correlation	0	5	5	9 ± 1	257 ± 28	5.31% ± 0.38%		Continent
Tuvinian	HO37	North East Asia	Present	200 gBS	Correlation	0	10	9	16 ± 3	448 ± 90	1.63% ± 0.11%		Continent
Ulchi	HO37	North East Asia	Present	200 gBS	Correlation	0	27	25	59 ± 5	1663 ± 153	3.44% ± 0.16%		Continent
Vellalar (VLR)	HO37	South Asia	Present	200 gBS	WeightedCov	0	9	9	14 ± 1	386 ± 25	3.80% ± 0.20%		Continent
Yakut	HO37	North East Asia	Present	200 gBS	Correlation	0	22	20	19 ± 1	544 ± 27	3.53% ± 0.09%		Continent
YemenDesert	HO37	West Asia	Present	200 gBS	Correlation	0	16	16	31 ± 4	882 ± 98	2.38% ± 0.12%		Continent
YemenHighlands	HO37	West Asia	Present	200 gBS	Correlation	0	29	29	42 ± 7	1168 ± 190	1.08% ± 0.08%		Continent
YemenNorthwest	HO37	West Asia	Present	200 gBS	Correlation	0	28	28	37 ± 5	1035 ± 137	1.15% ± 0.07%		Continent
Yukagir	HO37	North East Asia	Present	200 gBS	Correlation	0	19	18	27 ± 6	751 ± 178	2.09% ± 0.16%		Continent
Zapotec	HO37	Central America	Present	200 gBS	Correlation	0	10	10	12 ± 3	328 ± 92	4.16% ± 0.24%		Continent
Austria_EN_LBK	HO44	Europe	Ancient	300 gBS	WeightedCov	6981	8	8	256 ± 24	14155 ± 683	14.7% ± 1%	Neolithic_Groups
Bahamas_EleutheraIsl_Ceramic	HO44	Americas	Ancient	200 gBS	WeightedCov	797	9	7	164 ± 38	5389 ± 1064	23.1% ± 3.5%
Bahamas_SouthAndros_Ceramic	HO44	Americas	Ancient	300 gBS	WeightedCov	705	8	7	201 ± 18	6319 ± 496	24.9% ± 1.7%
Balkans_EN	HO44	Europe	Ancient	300 gBS	WeightedCov	7272	8	8	283 ± 32	15196 ± 902	14.4% ± 1.2%	Neolithic_Groups
Balkans_N	HO44	Europe	Ancient	300 gBS	WeightedCov	7502	13	7	265 ± 29	14930 ± 815	14.9% ± 1.3%	Neolithic_Groups
Brazil_LapaDoSanto_9600BP	HO44	Americas	Ancient	200 gBS	WeightedCov	9519	5	5	99 ± 7	12283 ± 202	27.8% ± 1.2%
China_NEastAsia_Coastal_EN	HO44	Asia	Ancient	300 gBS	WeightedCov	8468	5	5	225 ± 37	14768 ± 1033	13.6% ± 1.7%
Cuba_CanimarAbajo_Archaic	HO44	Americas	Ancient	200 gBS	WeightedCov	1554	24	23	161 ± 3	6070 ± 92	45.5% ± 1.4%
Cuba_CuevaEsqueletos_Ceramic	HO44	Americas	Ancient	200 gBS	WeightedCov	468	5	5	129 ± 17	4086 ± 462	23.9% ± 1.8%
Cuba_PlayadelMango_Archaic	HO44	Americas	Ancient	200 gBS	WeightedCov	1890	8	7	142 ± 10	5852 ± 286	45.9% ± 2.4%
Czech_CordedWare	HO44	Europe	Ancient	200 gBS	WeightedCov	4359	7	7	192 ± 27	9727 ± 767	9.1% ± 0.9%	Bronze_Age
Czech_EBA	HO44	Europe	Ancient	300 gBS	WeightedCov	4077	7	6	228 ± 34	10472 ± 944	9% ± 1.1%	Bronze_Age
Dominican_Atajadizo_Ceramic	HO44	Americas	Ancient	300 gBS	WeightedCov	782	17	16	202 ± 10	6424 ± 280	24.9% ± 1%
Dominican_Ceramic_JuanDolio	HO44	Americas	Ancient	300 gBS	WeightedCov	557	8	7	229 ± 13	6980 ± 372	31.9% ± 1.9%
Dominican_ElSoco_Ceramic	HO44	Americas	Ancient	300 gBS	WeightedCov	694	12	11	218 ± 12	6792 ± 322	27.9% ± 1.8%
Dominican_LaCaleta_Ceramic	HO44	Americas	Ancient	200 gBS	WeightedCov	987	62	59	182 ± 6	6069 ± 160	20.5% ± 0.7%
EHG	HO44	Europe	Ancient	200 gBS	WeightedCov	9030	11	7	162 ± 12	13560 ± 333	17.4% ± 0.8%	HG
England_BellBeaker	HO44	Europe	Ancient	300 gBS	WeightedCov	4105	19	16	238 ± 25	10777 ± 700	8.7% ± 0.6%	Bronze_Age
England_C_EBA	HO44	Europe	Ancient	300 gBS	WeightedCov	3860	25	16	227 ± 25	10219 ± 708	8.2% ± 0.6%	Bronze_Age
England_N	HO44	Europe	Ancient	200 gBS	WeightedCov	5383	18	9	199 ± 19	10963 ± 543	11.3% ± 0.8%	Neolithic_Groups
England_N.SG	HO44	Europe	Ancient	200 gBS	WeightedCov	5457	17	5	151 ± 32	9696 ± 904	10.3% ± 1.4%	Neolithic_Groups
Faroes_EarlyModern.SG	HO44	Europe	Ancient	200 gBS	WeightedCov	350	14	11	5 ± 1	487 ± 22	2.7% ± 0.1%
France_MN	HO44	Europe	Ancient	200 gBS	WeightedCov	6457	43	41	194 ± 12	11889 ± 344	9.7% ± 0.4%	Neolithic_Groups
Germany_BellBeaker	HO44	Europe	Ancient	300 gBS	WeightedCov	4226	44	26	288 ± 22	12284 ± 610	9.1% ± 0.6%	Bronze_Age
Germany_EN_LBK	HO44	Europe	Ancient	300 gBS	WeightedCov	7070	69	35	254 ± 10	14174 ± 283	11.1% ± 0.5%	Neolithic_Groups
Germany_Lech_EBA	HO44	Europe	Ancient	200 gBS	WeightedCov	3827	29	12	12 ± 3	4160 ± 87	2.2% ± 0.2%
Hungary_MN_ALPc	HO44	Europe	Ancient	200 gBS	WeightedCov	7084	7	7	197 ± 38	12589 ± 1053	11.8% ± 1.4%	Neolithic_Groups
Iran_BA1_ShahrISokhta	HO44	Asia	Ancient	300 gBS	WeightedCov	4750	8	5	244 ± 46	11576 ± 1288	9.2% ± 1.4%
Iran_C_TepeHissar	HO44	Asia	Ancient	300 gBS	WeightedCov	4749	10	8	239 ± 45	11433 ± 1257	9% ± 1.3%	Near_Eastern_Farmer
Iran_N	HO44	Asia	Ancient	200 gBS	WeightedCov	9944	10	8	175 ± 26	14852 ± 725	11% ± 1%	Near_Eastern_Farmer
Ireland_EN_MN.SG	HO44	Europe	Ancient	300 gBS	WeightedCov	5566	5	5	203 ± 38	11244 ± 1061	11.5% ± 1.4%	Neolithic_Groups
Ireland_LN.SG	HO44	Europe	Ancient	200 gBS	WeightedCov	4747	5	5	163 ± 24	9308 ± 675	10.7% ± 1.1%	Neolithic_Groups
Ireland_MN.SG	HO44	Europe	Ancient	300 gBS	WeightedCov	5378	26	26	217 ± 12	11465 ± 325	10.9% ± 0.5%
Iron_Gates	HO44	Europe	Ancient	200 gBS	WeightedCov	8959	40	35	194 ± 10	14383 ± 274	19.9% ± 0.4%	HG
Italy_N.SG	HO44	Europe	Ancient	300 gBS	WeightedCov	7525	8	8	233 ± 24	14041 ± 661	11.9% ± 0.9%	Neolithic_Groups
Italy_Sardinia_EBA	HO44	Europe	Ancient	300 gBS	WeightedCov	3947	18	12	296 ± 21	12246 ± 574	13.5% ± 0.8%	Bronze_Age
Italy_Sardinia_LBA	HO44	Europe	Ancient	300 gBS	WeightedCov	3089	7	5	224 ± 37	9358 ± 1033	11.1% ± 1.6%	Bronze_Age
Kazakhstan_Maitan_MLBA_Alakul	HO44	Asia	Ancient	200 gBS	WeightedCov	3700	7	7	153 ± 29	7976 ± 801	8% ± 0.9%	Eurasian_Steppe_Pastoralist
Kazakhstan_MLBA_Aktogai	HO44	Asia	Ancient	200 gBS	WeightedCov	3467	5	5	165 ± 29	8095 ± 798	9.1% ± 1.2%
Kenya_PastoralN	HO44	Africa	Ancient	200 gBS	WeightedCov	2496	11	9	108 ± 13	5528 ± 353	3.7% ± 0.3%
Kenya_PastoralN_Elmenteitan	HO44	Africa	Ancient	200 gBS	WeightedCov	1983	5	5	78 ± 18	4156 ± 490	3.3% ± 0.5%
Latvia_BA	HO44	Europe	Ancient	200 gBS	WeightedCov	2536	10	8	70 ± 13	4504 ± 361	6.7% ± 0.7%	Bronze_Age
Latvia_HG	HO44	Europe	Ancient	200 gBS	WeightedCov	7677	16	16	131 ± 9	11348 ± 258	16.4% ± 0.7%	HG
Lithuania_EMN_Narva	HO44	Europe	Ancient	200 gBS	WeightedCov	6394	6	6	100 ± 18	9205 ± 498	15.4% ± 1.5%	HG
Mongolia_EIA_Sagly_4	HO44	Asia	Ancient	200 gBS	WeightedCov	2239	15	14	79 ± 19	4445 ± 526	4% ± 0.4%
Mongolia_EIA_SlabGrave_1	HO44	Asia	Ancient	300 gBS	WeightedCov	2809	12	11	284 ± 35	10764 ± 986	13.7% ± 1.5%
Mongolia_LBA_CenterWest_4	HO44	Asia	Ancient	200 gBS	WeightedCov	3163	8	8	138 ± 24	7027 ± 680	9.7% ± 1%
Mongolia_LBA_Khovsgol_6	HO44	Asia	Ancient	200 gBS	WeightedCov	3126	20	15	121 ± 23	6520 ± 644	7.8% ± 0.8%
Mongolia_North_N	HO44	Asia	Ancient	200 gBS	WeightedCov	7508	6	6	18 ± 4	8004 ± 104	8.2% ± 0.7%
Morocco_Iberomaurusian	HO44	Africa	Ancient	200 gBS	WeightedCov	14487	6	5	79 ± 18	16707 ± 493	20% ± 1.9%
Netherlands_BellBeaker	HO44	Europe	Ancient	200 gBS	WeightedCov	3988	9	8	130 ± 32	7625 ± 899	7.1% ± 1%	Bronze_Age
Pakistan_Udegram_IA	HO44	Asia	Ancient	200 gBS	WeightedCov	2950	12	11	8 ± 1	3180 ± 28	1.9% ± 0.1%
Peru_Chincha_LH	HO44	Americas	Ancient	300 gBS	WeightedCov	500	6	6	267 ± 20	7976 ± 554	21.5% ± 1.5%
Peru_Laramate_900BP	HO44	Americas	Ancient	300 gBS	WeightedCov	897	5	5	277 ± 19	8642 ± 535	36.4% ± 2.4%
Poland_Koszyce_GAC.SG	HO44	Europe	Ancient	200 gBS	WeightedCov	4776	6	6	169 ± 37	9519 ± 1030	9.9% ± 1.2%	Neolithic_Groups
Poland_Southeast_CordedWare.SG	HO44	Europe	Ancient	200 gBS	WeightedCov	4323	13	6	145 ± 30	8391 ± 826	7.1% ± 0.9%	Bronze_Age
Portugal_C	HO44	Europe	Ancient	300 gBS	WeightedCov	4771	14	9	238 ± 23	11441 ± 636	11.9% ± 0.9%	Neolithic_Groups
Portugal_MN.SG	HO44	Europe	Ancient	300 gBS	WeightedCov	5505	6	5	247 ± 29	12407 ± 818	12.9% ± 1.1%	Neolithic_Groups
Russia_Afanasievo	HO44	Europe	Ancient	200 gBS	WeightedCov	4787	20	19	43 ± 4	5988 ± 118	5.1% ± 0.2%	Eurasian_Steppe_Pastoralist
Russia_BA_Okunevo.SG	HO44	Europe	Ancient	200 gBS	WeightedCov	4247	14	13	16 ± 2	4698 ± 56	5.6% ± 0.2%	Eurasian_Steppe_Pastoralist
Russia_Bolshoy	HO44	Europe	Ancient	200 gBS	WeightedCov	3728	6	6	14 ± 1	4114 ± 36	9% ± 0.4%
Russia_Ekven_OldBeringSea	HO44	Europe	Ancient	200 gBS	WeightedCov	1048	13	13	58 ± 5	2683 ± 129	15.4% ± 0.7%
Russia_Karasuk_oRISE.SG	HO44	Europe	Ancient	200 gBS	WeightedCov	3260	6	6	189 ± 44	8538 ± 1226	6.7% ± 1.1%
Russia_MBA_Poltavka	HO44	Europe	Ancient	200 gBS	WeightedCov	4561	6	6	138 ± 31	8419 ± 865	9.3% ± 1.3%
Russia_MLBA_Krasnoyarsk	HO44	Europe	Ancient	200 gBS	WeightedCov	3546	16	13	101 ± 20	6360 ± 568	5.8% ± 0.5%	Eurasian_Steppe_Pastoralist
Russia_MLBA_Sintashta	HO44	Europe	Ancient	200 gBS	WeightedCov	3823	35	21	64 ± 13	5615 ± 358	4.9% ± 0.5%	Eurasian_Steppe_Pastoralist
Russia_MN_Boisman	HO44	Europe	Ancient	200 gBS	WeightedCov	6633	10	8	14 ± 2	7022 ± 50	7.3% ± 0.6%
Russia_Samara_EBA_Yamnaya	HO44	Europe	Ancient	200 gBS	WeightedCov	4925	9	8	52 ± 15	6375 ± 417	5.8% ± 0.6%	Eurasian_Steppe_Pastoralist
Russia_Shamanka_EBA.SG	HO44	Europe	Ancient	200 gBS	WeightedCov	4179	5	5	12 ± 3	4512 ± 84	5.5% ± 0.4%	Eurasian_Steppe_Pastoralist
Russia_Shamanka_Eneolithic.SG	HO44	Europe	Ancient	200 gBS	WeightedCov	7530	10	10	84 ± 12	9874 ± 339	11.2% ± 1%	Eurasian_Steppe_Pastoralist
Russia_Siberia_Lena_EBA	HO44	Europe	Ancient	200 gBS	WeightedCov	4208	10	8	48 ± 5	5541 ± 148	9.2% ± 0.5%
Russia_Srubnaya	HO44	Europe	Ancient	200 gBS	WeightedCov	3588	11	11	157 ± 33	7978 ± 932	8.1% ± 1.2%	Eurasian_Steppe_Pastoralist
Russia_Srubnaya_Alakul.SG	HO44	Europe	Ancient	300 gBS	WeightedCov	3660	12	7	256 ± 45	10817 ± 1249	10.5% ± 1.5%
Russia_Tagar.SG	HO44	Europe	Ancient	200 gBS	WeightedCov	2846	8	8	101 ± 30	5685 ± 840	5.3% ± 1.1%
Russia_UstBelaya_Angara	HO44	Europe	Ancient	200 gBS	WeightedCov	5356	7	7	75 ± 9	7450 ± 252	9.1% ± 0.5%
Scotland_N	HO44	Europe	Ancient	300 gBS	WeightedCov	5242	33	28	203 ± 18	10915 ± 490	10% ± 0.5%	Neolithic_Groups
Spain_C	HO44	Europe	Ancient	300 gBS	WeightedCov	4539	77	28	272 ± 18	12163 ± 490	11.2% ± 0.6%	Neolithic_Groups
Spain_EN	HO44	Europe	Ancient	200 gBS	WeightedCov	7016	11	9	78 ± 26	9211 ± 714	7.7% ± 1.3%	Neolithic_Groups
Spain_MLN	HO44	Europe	Ancient	300 gBS	WeightedCov	5318	45	28	237 ± 11	11948 ± 297	10.6% ± 0.5%	Neolithic_Groups
StLucia_Lavoutte_Ceramic	HO44	Americas	Ancient	300 gBS	WeightedCov	703	12	8	240 ± 16	7415 ± 448	28.1% ± 1.4%
Sweden_Motala_HG	HO44	Europe	Ancient	200 gBS	WeightedCov	7630	6	5	121 ± 14	11024 ± 386	22.4% ± 1.5%	HG
Switzerland_EBA_2	HO44	Europe	Ancient	300 gBS	WeightedCov	4042	12	11	231 ± 36	10507 ± 1016	8.9% ± 1.1%	Bronze_Age
Switzerland_LN	HO44	Europe	Ancient	200 gBS	WeightedCov	4997	39	32	198 ± 17	10552 ± 473	9.3% ± 0.6%
Taiwan_Hanben_IA	HO44	Asia	Ancient	200 gBS	WeightedCov	1564	33	19	171 ± 21	6349 ± 574	9.5% ± 0.6%
Tanzania_PN	HO44	Africa	Ancient	200 gBS	WeightedCov	2234	6	5	88 ± 26	4706 ± 728	3.6% ± 0.5%
Turkey_Central_N	HO44	Asia	Ancient	200 gBS	WeightedCov	9958	5	5	58 ± 8	11576 ± 218	11% ± 0.9%	Near_Eastern_Farmer
Turkey_N	HO44	Asia	Ancient	300 gBS	WeightedCov	8164	24	21	274 ± 16	15828 ± 454	12.5% ± 0.5%	Near_Eastern_Farmer
Turkmenistan_C_Geoksyur	HO44	Asia	Ancient	200 gBS	WeightedCov	5054	20	9	153 ± 41	9332 ± 1137	6.6% ± 1.2%
Ukraine_N	HO44	Europe	Ancient	300 gBS	WeightedCov	7299	27	11	209 ± 20	13162 ± 560	15.5% ± 1%	HG
USA_AK_NeoAleut	HO44	Americas	Ancient	200 gBS	WeightedCov	381	7	5	88 ± 9	2834 ± 244	22.4% ± 1.6%
USA_CA_Late_SanNicolas.SG	HO44	Americas	Ancient	200 gBS	WeightedCov	1781	10	5	24 ± 7	2456 ± 202	10.4% ± 1.3%
Uzbekistan_SappaliTepe_BA	HO44	Asia	Ancient	300 gBS	WeightedCov	3787	11	11	290 ± 37	11913 ± 1033	8.4% ± 0.8%
Venezuela_LasLocas_Ceramic	HO44	Americas	Ancient	200 gBS	WeightedCov	2267	8	8	114 ± 20	5459 ± 563	26.2% ± 2.6%
WHG	HO44	Europe	Ancient	200 gBS	WeightedCov	9721	22	7	186 ± 16	14918 ± 434	30.7% ± 1.7%	HG
Arunthathiyar	IndiaHO	South Asia	Present	200 gBS	Correlation	0	18	18	27 ± 3	743 ± 84	0.79% ± 0.07%		Continent	Non-Scheduled Tribes
Asur	IndiaHO	South Asia	Present	200 gBS	Correlation	0	10	10	7 ± 1	206 ± 22	2.21% ± 0.17%		Continent	Scheduled Tribes
Balochi	IndiaHO	South Asia	Present	200 gBS	Correlation	0	18	18	34 ± 5	943 ± 148	0.88% ± 0.08%		Continent
Batudi	IndiaHO	South Asia	Present	200 gBS	Correlation	0	6	6	16 ± 5	451 ± 152	1.37% ± 0.17%		Continent
Bharia	IndiaHO	South Asia	Present	200 gBS	Correlation	0	7	7	15 ± 3	415 ± 85	1.48% ± 0.15%		Continent	Scheduled Tribes
Bhil	IndiaHO	South Asia	Present	200 gBS	Correlation	0	8	8	26 ± 7	727 ± 182	0.55% ± 0.09%		Continent	Scheduled Tribes
Bhumij_Orissa	IndiaHO	South Asia	Present	200 gBS	Correlation	0	7	7	63 ± 13	1759 ± 358	1.69% ± 0.24%		Continent	Scheduled Tribes
Bhunjiya	IndiaHO	South Asia	Present	200 gBS	Correlation	0	5	5	12 ± 2	330 ± 49	3.9% ± 0.27%		Continent
Brahmin_Catholic_Goa	IndiaHO	South Asia	Present	200 gBS	Correlation	0	14	14	22 ± 3	629 ± 89	0.6% ± 0.04%		Continent	Non-Scheduled Tribes
Brahmin_Catholic_Kumta	IndiaHO	South Asia	Present	200 gBS	Correlation	0	10	9	30 ± 7	840 ± 190	0.56% ± 0.1%		Continent	Non-Scheduled Tribes
Brahui	IndiaHO	South Asia	Present	200 gBS	Correlation	0	19	19	22 ± 1	615 ± 39	1.16% ± 0.04%		Continent
Burusho	IndiaHO	South Asia	Present	200 gBS	Correlation	0	20	20	12 ± 1	327 ± 32	0.82% ± 0.03%		Continent
Garasia	IndiaHO	South Asia	Present	200 gBS	Correlation	0	5	5	22 ± 6	619 ± 158	1.45% ± 0.19%		Continent	Scheduled Tribes
Gorait	IndiaHO	South Asia	Present	200 gBS	Correlation	0	8	7	10 ± 2	275 ± 63	1.6% ± 0.09%		Continent	Scheduled Tribes
GujaratiD	IndiaHO	South Asia	Present	200 gBS	Correlation	0	5	5	75 ± 24	2098 ± 669	2.19% ± 0.42%		Continent
Gujjar	IndiaHO	South Asia	Present	200 gBS	Correlation	0	5	5	4 ± 1	115 ± 22	4.63% ± 0.44%		Continent	Scheduled Tribes
Hakki_Pikki	IndiaHO	South Asia	Present	200 gBS	Correlation	0	8	5	9 ± 1	254 ± 25	11.22% ± 0.49%		Continent	Scheduled Tribes
Hallaki	IndiaHO	South Asia	Present	200 gBS	Correlation	0	8	8	21 ± 4	577 ± 99	0.81% ± 0.09%		Continent
Handigodu	IndiaHO	South Asia	Present	200 gBS	Correlation	0	11	11	42 ± 5	1181 ± 147	1.33% ± 0.1%		Continent
Havik	IndiaHO	South Asia	Present	200 gBS	Correlation	0	5	5	19 ± 3	541 ± 89	2.65% ± 0.22%		Continent	Non-Scheduled Tribes
Hazara	IndiaHO	Central Asia	Present	200 gBS	Correlation	0	11	11	15 ± 3	427 ± 75	0.64% ± 0.08%		Continent
Hindumalayali	IndiaHO	South Asia	Present	200 gBS	Correlation	0	5	5	12 ± 2	343 ± 58	2.42% ± 0.26%		Continent
Ho_Orissa	IndiaHO	South Asia	Present	200 gBS	Correlation	0	19	19	29 ± 4	821 ± 122	1.06% ± 0.08%		Continent	Scheduled Tribes
Irula	IndiaHO	South Asia	Present	200 gBS	Correlation	0	15	15	34 ± 2	945 ± 62	3.05% ± 0.11%		Continent	Scheduled Tribes
Jew_Ashkenazi	IndiaHO	Europe	Present	200 gBS	Correlation	0	7	7	43 ± 8	1206 ± 217	2.01% ± 0.23%		Continent
Jogi	IndiaHO	South Asia	Present	200 gBS	Correlation	0	8	8	9 ± 1	245 ± 23	1.05% ± 0.08%		Continent	Non-Scheduled Tribes
Juang	IndiaHO	South Asia	Present	200 gBS	Correlation	0	22	22	22 ± 1	616 ± 37	2.59% ± 0.09%		Continent	Scheduled Tribes
Kalash	IndiaHO	South Asia	Present	200 gBS	Correlation	0	15	15	17 ± 1	474 ± 18	5.62% ± 0.13%		Continent
Kallar	IndiaHO	South Asia	Present	200 gBS	Correlation	0	27	27	11 ± 1	307 ± 20	1.15% ± 0.04%		Continent	Non-Scheduled Tribes
Kamboj	IndiaHO	South Asia	Present	200 gBS	Correlation	0	38	38	24 ± 2	663 ± 47	1.11% ± 0.04%		Continent
Kanjad	IndiaHO	South Asia	Present	200 gBS	Correlation	0	7	7	11 ± 2	309 ± 46	3.19% ± 0.23%		Continent	Non-Scheduled Tribes
Khairwar	IndiaHO	South Asia	Present	200 gBS	Correlation	0	7	7	68 ± 10	1903 ± 279	1.79% ± 0.19%		Continent	Scheduled Tribes
Kharia	IndiaHO	South Asia	Present	200 gBS	Correlation	0	12	12	11 ± 4	311 ± 125	0.85% ± 0.09%		Continent	Scheduled Tribes
Kondakamari	IndiaHO	South Asia	Present	200 gBS	Correlation	0	15	15	23 ± 2	649 ± 54	1.57% ± 0.06%		Continent
Kondh_TN	IndiaHO	South Asia	Present	200 gBS	Correlation	0	5	5	115 ± 23	3208 ± 654	1.94% ± 0.33%		Continent
Kotwalia	IndiaHO	South Asia	Present	200 gBS	Correlation	0	5	5	8 ± 2	216 ± 45	2.74% ± 0.28%		Continent	Scheduled Tribes
Kumhar	IndiaHO	South Asia	Present	200 gBS	Correlation	0	27	27	23 ± 1	641 ± 18	3.13% ± 0.07%		Continent	Non-Scheduled Tribes
Kunabi	IndiaHO	South Asia	Present	200 gBS	Correlation	0	5	5	105 ± 42	2944 ± 1172	1.63% ± 0.45%		Continent	Non-Scheduled Tribes
Kurumans	IndiaHO	South Asia	Present	200 gBS	Correlation	0	5	5	23 ± 2	643 ± 68	5.92% ± 0.28%		Continent	Scheduled Tribes
Kusunda	IndiaHO	South Asia	Present	200 gBS	Correlation	0	8	7	6 ± 1	161 ± 31	2.62% ± 0.16%		Continent
Magar	IndiaHO	South Asia	Present	200 gBS	Correlation	0	26	26	29 ± 2	823 ± 59	1.52% ± 0.08%		Continent
Makrani	IndiaHO	South Asia	Present	200 gBS	Correlation	0	18	18	20 ± 2	562 ± 69	0.84% ± 0.05%		Continent
Malaikuravar	IndiaHO	South Asia	Present	200 gBS	Correlation	0	7	5	7 ± 1	197 ± 17	14.73% ± 1.02%		Continent	Scheduled Tribes
Manjhi_Jharkhand	IndiaHO	South Asia	Present	200 gBS	Correlation	0	5	5	49 ± 14	1373 ± 397	1.59% ± 0.27%		Continent
Meena	IndiaHO	South Asia	Present	200 gBS	Correlation	0	5	5	71 ± 28	1987 ± 783	1.18% ± 0.29%		Continent
Minero	IndiaHO	South Asia	Present	200 gBS	Correlation	0	11	11	18 ± 3	510 ± 87	0.71% ± 0.08%		Continent
Mohali	IndiaHO	South Asia	Present	200 gBS	Correlation	0	16	16	11 ± 1	297 ± 14	3.12% ± 0.14%		Continent
Nadar	IndiaHO	South Asia	Present	200 gBS	Correlation	0	14	14	24 ± 2	678 ± 56	1.27% ± 0.07%		Continent	Non-Scheduled Tribes
Narikuravar	IndiaHO	South Asia	Present	200 gBS	Correlation	0	7	5	9 ± 1	265 ± 27	10.61% ± 0.69%		Continent	Non-Scheduled Tribes
Newar	IndiaHO	South Asia	Present	200 gBS	Correlation	0	6	6	37 ± 17	1033 ± 479	1.7% ± 0.38%		Continent
Onge	IndiaHO	South Asia	Present	200 gBS	Correlation	0	12	7	20 ± 1	569 ± 39	20.63% ± 0.54%		Island	Scheduled Tribes
Oswal_Jain	IndiaHO	South Asia	Present	200 gBS	Correlation	0	6	6	15 ± 4	413 ± 98	1.72% ± 0.13%		Continent
Palliyar	IndiaHO	South Asia	Present	200 gBS	Correlation	0	31	31	21 ± 1	575 ± 24	3.04% ± 0.08%		Continent	Scheduled Tribes
Panta_Kapu	IndiaHO	South Asia	Present	200 gBS	Correlation	0	15	15	44 ± 12	1222 ± 329	0.62% ± 0.08%		Continent
Parhaiya	IndiaHO	South Asia	Present	200 gBS	Correlation	0	5	5	24 ± 4	669 ± 123	4.23% ± 0.35%		Continent	Scheduled Tribes
Patel	IndiaHO	South Asia	Present	200 gBS	Correlation	0	7	7	55 ± 14	1553 ± 394	1.34% ± 0.21%		Continent
Pulliyar	IndiaHO	South Asia	Present	200 gBS	Correlation	0	35	35	15 ± 0	416 ± 11	6.82% ± 0.16%		Continent	Scheduled Tribes
Punjabi	IndiaHO	South Asia	Present	200 gBS	Correlation	0	8	8	41 ± 15	1154 ± 421	0.89% ± 0.18%		Continent
Rajbanshi	IndiaHO	South Asia	Present	200 gBS	Correlation	0	11	11	31 ± 5	869 ± 136	1.21% ± 0.21%		Continent	Non-Scheduled Tribes
Reddy_Telangana	IndiaHO	South Asia	Present	200 gBS	Correlation	0	7	7	11 ± 2	299 ± 68	0.99% ± 0.09%		Continent	Non-Scheduled Tribes
Sahariya_MP	IndiaHO	South Asia	Present	200 gBS	Correlation	0	7	7	28 ± 5	783 ± 146	1.67% ± 0.21%		Continent	Scheduled Tribes
Thakur	IndiaHO	South Asia	Present	200 gBS	Correlation	0	10	10	68 ± 19	1917 ± 535	0.51% ± 0.1%		Continent
Ulladan	IndiaHO	South Asia	Present	200 gBS	Correlation	0	17	17	21 ± 1	579 ± 26	12.4% ± 0.37%		Continent	Scheduled Tribes
Vysya	IndiaHO	South Asia	Present	200 gBS	Correlation	0	39	39	53 ± 3	1492 ± 70	2.52% ± 0.08%		Continent	Non-Scheduled Tribes
Yadav_Pondicherry	IndiaHO	South Asia	Present	200 gBS	Correlation	0	12	12	5 ± 1	153 ± 16	1.39% ± 0.11%		Continent	Non-Scheduled Tribes
Yerukali	IndiaHO	South Asia	Present	200 gBS	Correlation	0	6	6	19 ± 3	521 ± 71	1.97% ± 0.18%		Continent	Scheduled Tribes

## Sheet: References
Nakatsuka, Nathan, Priya Moorjani, Niraj Rai, Biswanath Sarkar, Arti Tandon, Nick Patterson, Gandham Srilakshmi Bhavani, et al. 2017. “The Promise of Discovering Population-Specific Disease-Associated Genes in South Asia.” Nature Genetics 49 (9): 1403–7.
Narasimhan, Vagheesh M., Nick Patterson, Priya Moorjani, Nadin Rohland, Rebecca Bernardos, Swapan Mallick, Iosif Lazaridis, et al. 2019. “The Formation of Human Populations in South and Central Asia.” Science 365 (6457). https://doi.org/10.1126/science.aat7487.
