# Supplementary material for: Reconstructing the history of founder events using genome-wide patterns of allele sharing across individuals
Source: PLoS Genet. 2022 Jun 23;18(6):e1010243. doi: 10.1371/journal.pgen.1010243 (PMC9223333; doi:10.1371/journal.pgen.1010243)
Supplement: S3 Table — (XLSX) [file pgen.1010243.s010.xlsx]

## Sheet: Table
Population	Geographical group	Dataset**	Date of founder event (mean (95% CI)) generations*	Date of recent admixture (mean (95% CI)) generations****	Date of older admixture (mean (95% CI)) generations	Ancestral populations for recent admixture	Ancestral populations for older admixture	Reference for dates of admixture***		Footnotes
Arunthathiyar	South Asia	IndiaHO	27 (21–32)	103 (74–132)	--	ANI-ASI admixture (PCA SNP loading)		Narasimhan et al.		This Table provides a comparison of the estimated founder ages (Tf) with published estimates of admixture ages.
Arunthathiyar	South Asia	IndiaHO	27 (21–32)	109 (84–134)	--	ANI-ASI admixture (PCA SNP loading)		Narasimhan et al.
Balochi	South Asia	HO37	34 (25–42)	19 (13–22)	--	Sindhi [Lithuanian]; Brahui [Brahui]	Makrani; Brahui	GLOBETROTTER		* Estimated founder age in generations Before Present (BP), with associated lower and upper boundaries of the 95% confidence interval.
Balochi	South Asia	IndiaHO	34 (23–44)	19 (13–22)	--	Sindhi [Lithuanian]; Brahui [Brahui]	Makrani; Brahui	GLOBETROTTER
BantuKenya	South+E Africa	HO37	34 (14–55)	25 (20–31)	--	Ethiopian [EthiopianJew]; Yoruba [Yoruba]	Sandawe; Yoruba	GLOBETROTTER		** Origin of the data:
BantuSA	South+E Africa	HO37	62 (50–74)	25 (20–30)	--	SanKhomani; Yoruba		GLOBETROTTER		HO37: v37, Narasimhan et al. (2019)
Belarusian	Europe	HO37	168 (127–209)	30 (24–35)	--	Uygur [Daur]; Lithuanian [Lithuanian]	Basque; Lithuanian	GLOBETROTTER		IndiaHO: Nakatsuka et al. (2017)
Bhil	South Asia	IndiaHO	26 (13–39)	67 (49–85)	--	ANI-ASI admixture (PCA SNP loading)		Narasimhan et al.
Biaka	Central Africa	HO37	23 (22–24)	20 (14–28)	--	BantuSA; Yoruba		GLOBETROTTER		*** Reference of the admixture estimates:
Brahui	South Asia	IndiaHO	22 (19–25)	20 (15–22)	--	BantuKenya; Balochi		GLOBETROTTER		GLOBETROTTER: Hellenthal et al. (2014)
Brahui	South Asia	HO37	20 (17–23)	20 (15–22)	--	BantuKenya; Balochi		GLOBETROTTER		Narasimhan et al.: Narasimhan et al. (2019)
Burusho	South Asia	HO37	13 (11–16)	32 (10–40)	255 (61–494)	Uygur [Yi]; Pathan [Pathan]	Yi; Sindhi	GLOBETROTTER
Burusho	South Asia	IndiaHO	12 (9–14)	32 (10–40)	255 (61–494)	Uygur [Yi]; Pathan [Pathan]	Yi; Sindhi	GLOBETROTTER		**** Recent admixture: if the admixture analysis suggests two admixture events, this column provides the age of the recent event in generations BP, else, it is the admixture age of the single admixture event
Cambodian	East Asia	HO37	176 (119–233)	20 (15–26)	--	Uygur; Han		GLOBETROTTER		Date of recent admixture: age of the first admixture event in generations BP, with associated 95% confidence interval
China_Lahu	East Asia	HO37	13 (11–15)	57 (8–86)	--	Cambodian; Yi		GLOBETROTTER		Date of older admixture (mean (95% CI)) generations: age of the second admixture event in generations BP, with associated 95% confidence interval
China_Lahu	East Asia	HO37	13 (11–15)	68 (26–124)	--	Naxi; Cambodian		GLOBETROTTER		Ancestral populations for recent admixture : source populations used for dating. Note Narasimhan et al. use PCA-based SNP loading for dating the ANI-ASI admixture in South Asians. For details, see Narasimhan et al. 2019.
Chuvash	North East Asia	HO37	59 (41–78)	15 (8–29)	126 (58–160)	Uzbekistani [Yakut]; Finnish [Lithuanian]	Yakut; Lithuanian	GLOBETROTTER		Ancestral populations for older admixture : source populations used for dating
Daur	East Asia	HO37	46 (2–90)	21 (17–24)	--	Tujia; Oroqen		GLOBETROTTER
Druze	West Asia	HO37	9 (7–10)	37 (33–41)	--	Yoruba; Cypriot		GLOBETROTTER		-- indicates no detected admixture event
Finnish	Europe	HO37	183 (123–243)	40 (21–60)	--	Russian [Oroqen]; Norwegian [Norwegian]	Orcadian; Russian	GLOBETROTTER
GujaratiD	South Asia	IndiaHO	75 (28–122)	86 (27–145)	--	ANI-ASI admixture (PCA SNP loading)		Narasimhan et al.
GujaratiD	South Asia	HO37	123 (64–182)	86 (27–145)	--	ANI-ASI admixture (PCA SNP loading)		Narasimhan et al.
Hakki_Pikki	South Asia	IndiaHO	9 (7–11)	83 (56–110)	--	ANI-ASI admixture (PCA SNP loading)		Narasimhan et al.
Hallaki	South Asia	IndiaHO	21 (14–28)	114 (81–147)	--	ANI-ASI admixture (PCA SNP loading)		Narasimhan et al.
Havik	South Asia	IndiaHO	19 (13–26)	120 (75–165)	--	ANI-ASI admixture (PCA SNP loading)		Narasimhan et al.
Hazara	Central Asia	IndiaHO	15 (10–21)	22 (19–24)	--	Mongola; Iranian		GLOBETROTTER
Hezhen	East Asia	HO37	9 (1–18)	13 (10–16)	--	Tujia; Oroqen		GLOBETROTTER
Hindumalayali	South Asia	IndiaHO	12 (8–16)	85 (85–85)	--	ANI-ASI admixture (PCA SNP loading)		Narasimhan et al.
Irula	South Asia	IndiaHO	34 (29–38)	99 (77–121)	--	ANI-ASI admixture (PCA SNP loading)		Narasimhan et al.
Irula	South Asia	HO37	18 (15–21)	99 (77–121)	--	ANI-ASI admixture (PCA SNP loading)		Narasimhan et al.
Jew_Cochin	South Asia	HO37	10 (7–13)	20 (14–27)	--	Iranian [Saudi]; Sindhi [Indian]	Myanmar; Sindhi	GLOBETROTTER
Jogi	South Asia	IndiaHO	9 (7–10)	93 (64–122)	--	ANI-ASI admixture (PCA SNP loading)		Narasimhan et al.
Jordanian	West Asia	HO37	17 (2–32)	25 (21–28)	--	Yoruba [Yoruba]; Syrian [Saudi]	Palestinian; Georgian	GLOBETROTTER
Kalash	South Asia	IndiaHO	17 (16–18)	95 (72–21)	--	GermanyAustria [Scottish]; Pathan [Burusho]	Burusho; Naxi	GLOBETROTTER
Kalash	South Asia	IndiaHO	17 (16–18)	161 (96–226)	--	ANI-ASI admixture (PCA SNP loading)		Narasimhan et al.
Kalash	South Asia	IndiaHO	17 (16–18)	90 (76–33)	--	GermanyAustria [Scottish]; Pathan [Indian]	Naxi; Burusho	GLOBETROTTER
Kalash	South Asia	HO37	16 (15–18)	95 (72–21)	--	GermanyAustria [Scottish]; Pathan [Burusho]	Burusho; Naxi	GLOBETROTTER
Kalash	South Asia	HO37	16 (15–18)	161 (96–226)	--	ANI-ASI admixture (PCA SNP loading)		Narasimhan et al.
Kalash	South Asia	HO37	16 (15–18)	90 (76–33)	--	GermanyAustria [Scottish]; Pathan [Indian]	Naxi; Burusho	GLOBETROTTER
Kallar	South Asia	IndiaHO	11 (10–12)	112 (94–130)	--	ANI-ASI admixture (PCA SNP loading)		Narasimhan et al.
Kanjad	South Asia	IndiaHO	11 (8–14)	106 (77–135)	--	ANI-ASI admixture (PCA SNP loading)		Narasimhan et al.
Khomani	South+E Africa	HO37	12 (9–14)	6 (3–8)	122 (34–453)	Egyptian [Welsh]; BantuSA [SanNamibia]	SanNamibia; BantuSA	GLOBETROTTER
Kotwalia	South Asia	IndiaHO	8 (5–11)	79 (44–114)	--	ANI-ASI admixture (PCA SNP loading)		Narasimhan et al.
Kumhar	South Asia	IndiaHO	23 (22–24)	112 (92–132)	--	ANI-ASI admixture (PCA SNP loading)		Narasimhan et al.
Kunabi	South Asia	IndiaHO	105 (23–187)	55 (6–104)	--	ANI-ASI admixture (PCA SNP loading)		Narasimhan et al.
Kurumans	South Asia	IndiaHO	23 (18–28)	109 (76–142)	--	ANI-ASI admixture (PCA SNP loading)		Narasimhan et al.
Lezgin	North East Asia	HO37	108 (26–190)	22 (17–28)	--	Uygur [IndianJew]; Turkish [Scottish]	Oroqen; Georgian	GLOBETROTTER
Lithuanian	Europe	HO37	183 (149–218)	36 (26–50)	--	Daur [Colombian]; Belorussian [Belorussian]	Russian; Hadza	GLOBETROTTER
Makrani	South Asia	HO37	15 (11–18)	18 (16–21)	--	BantuSA; Balochi		GLOBETROTTER
Makrani	South Asia	IndiaHO	20 (15–25)	18 (16–21)	--	BantuSA; Balochi		GLOBETROTTER
Malaikuravar	South Asia	IndiaHO	7 (6–8)	80 (60–100)	--	ANI-ASI admixture (PCA SNP loading)		Narasimhan et al.
Mandenka	West Africa	HO37	13 (3–23)	19 (12–27)	--	Yoruba; Yoruba		GLOBETROTTER
Mayan	Central America	HO37	7 (5–8)	9 (7–10)	--	Spanish [Basque]; Pima [Colombian]	Yoruba; Karitiana	GLOBETROTTER
Mbuti	Central Africa	HO37	21 (18–24)	14 (10–18)	--	Yoruba; BantuSA		GLOBETROTTER
Mozabite	North Africa	HO37	21 (18–24)	21 (18–24)	--	Yoruba; Moroccan		GLOBETROTTER
Nadar	South Asia	IndiaHO	24 (20–28)	112 (96–128)	--	ANI-ASI admixture (PCA SNP loading)		Narasimhan et al.
Narikuravar	South Asia	IndiaHO	9 (8–11)	72 (47–97)	--	ANI-ASI admixture (PCA SNP loading)		Narasimhan et al.
Oroqen	East Asia	HO37	77 (15–140)	15 (10–19)	--	Yakut; Daur		GLOBETROTTER
Palestinian	West Asia	HO37	10 (8–11)	19 (12–24)	55 (41–132)	Yoruba [EthiopianJew]; Jordanian [Jordanian]	Hadza; Jordanian	GLOBETROTTER
Palliyar	South Asia	IndiaHO	21 (19–22)	107 (85–129)	--	ANI-ASI admixture (PCA SNP loading)		Narasimhan et al.
Panta_Kapu	South Asia	IndiaHO	44 (21–67)	122 (98–146)	--	ANI-ASI admixture (PCA SNP loading)		Narasimhan et al.
Patel	South Asia	IndiaHO	55 (28–83)	101 (64–138)	--	ANI-ASI admixture (PCA SNP loading)		Narasimhan et al.
Pima	Central America	HO37	7 (5–9)	6 (4–8)	--	Turkish; Maya		GLOBETROTTER
Pulliyar	South Asia	IndiaHO	15 (14–16)	93 (75–111)	--	ANI-ASI admixture (PCA SNP loading)		Narasimhan et al.
Punjabi	South Asia	IndiaHO	41 (12–71)	49 (14–84)	--	ANI-ASI admixture (PCA SNP loading)		Narasimhan et al.
Punjabi	South Asia	HO37	68 (37–100)	49 (14–84)	--	ANI-ASI admixture (PCA SNP loading)		Narasimhan et al.
Reddy_Telangana	South Asia	IndiaHO	11 (6–15)	104 (80–128)	--	ANI-ASI admixture (PCA SNP loading)		Narasimhan et al.
Russian	North East Asia	HO37	195 (148–241)	22 (14–31)	142 (94–-116)	Oroqen [Oroqen]; Polish [Lithuanian]	Oroqen; Lithuanian	GLOBETROTTER
Sardinian	Europe	HO37	147 (121–173)	46 (39–57)	--	Egyptian [Hadza]; French [Welsh]	Basque; SouthItalian	GLOBETROTTER
Saudi	West Asia	HO37	43 (22–65)	23 (18–28)	--	Bedouin [Bedouin]; Syrian [Syrian]	Hadza; Bedouin	GLOBETROTTER
Syrian	West Asia	HO37	20 (12–28)	25 (20–29)	--	Yoruba [Yoruba]; Iranian [Georgian]	Saudi; Yoruba	GLOBETROTTER
Tu	East Asia	HO37	24 (5–42)	25 (21–30)	--	Greek; HanNchina		GLOBETROTTER
Tunisian	North Africa	HO37	114 (58–170)	21 (17–25)	--	Yoruba [Yoruba]; Moroccan [Moroccan]	Saudi; Mozabite	GLOBETROTTER
Ulladan	South Asia	IndiaHO	21 (19–22)	134 (89–179)	--	ANI-ASI admixture (PCA SNP loading)		Narasimhan et al.
Vysya	South Asia	IndiaHO	53 (48–58)	152 (138–166)	--	ANI-ASI admixture (PCA SNP loading)		Narasimhan et al.
Yadav_Pondicherry	South Asia	IndiaHO	5 (4–7)	112 (81–143)	--	ANI-ASI admixture (PCA SNP loading)		Narasimhan et al.
Yakut	North East Asia	HO37	19 (18–21)	9 (3–14)	65 (40–120)	Russian [Russian]; Oroqen [Oroqen]	Russian; Oroqen	GLOBETROTTER
Yerukali	South Asia	IndiaHO	19 (14–24)	102 (71–133)	--	ANI-ASI admixture (PCA SNP loading)		Narasimhan et al.

## Sheet: References
Nakatsuka, Nathan, Priya Moorjani, Niraj Rai, Biswanath Sarkar, Arti Tandon, Nick Patterson, Gandham Srilakshmi Bhavani, et al. 2017. “The Promise of Discovering Population-Specific Disease-Associated Genes in South Asia.” Nature Genetics 49 (9): 1403–7.
Narasimhan, Vagheesh M., Nick Patterson, Priya Moorjani, Nadin Rohland, Rebecca Bernardos, Swapan Mallick, Iosif Lazaridis, et al. 2019. “The Formation of Human Populations in South and Central Asia.” Science 365 (6457). https://doi.org/10.1126/science.aat7487.
Hellenthal, Garrett, George BJ Busby, Gavin Band, James F. Wilson, Cristian Capelli, Daniel Falush, and Simon Myers. "A genetic atlas of human admixture history." science 343, no. 6172 (2014): 747-751.
