# Supplementary material for: Reconstructing the history of founder events using genome-wide patterns of allele sharing across individuals
Source: PLoS Genet. 2022 Jun 23;18(6):e1010243. doi: 10.1371/journal.pgen.1010243 (PMC9223333; doi:10.1371/journal.pgen.1010243)
Supplement: S5 Table — (XLSX) [file pgen.1010243.s012.xlsx]

## Sheet: Table
Population	Dataset*	Sample size post-curation	Tf (mean ± SE, in generations)§	% If (mean ± SE)+		Footnotes
beagle	Sams	29	19 ± 1	11.28% ± 0.64%		* Dataset:
border_collie	Sams	37	14 ± 1	15.85% ± 0.68%		Sams: Sams and Boyko (2019)
bulldog_french	Sams	46	20 ± 1	26.93% ± 1.41%		Hayward: Hayward et al. (2016)
bulldog	Sams	27	24 ± 1	49.77% ± 2.37%
doberman_pinscher	Sams	31	15 ± 1	43.37% ± 2.45%		Founder event estimation (the outgroup populations were defined as a set of 15 samples randomly picked within the whole dataset):
german_shepherd_dog	Sams	60	15 ± 1	30.06% ± 2.22%		§ Estimated founder age in generations before present, with the associated standard error
golden_retriever	Sams	62	15 ± 0	23.12% ± 0.99%		+ Estimated founder intensity, with the associated standard error
labrador_retriever	Sams	123	14 ± 1	13.41% ± 0.59%
poodle	Sams	42	13 ± 0	18.95% ± 0.77%
siberian_husky	Sams	41	12 ± 1	20.5% ± 0.81%
yorkshire_terrier	Sams	18	18 ± 1	19.95% ± 1.32%
basenji	Hayward	6	9 ± 2	15.83% ± 1.21%
beagle	Hayward	10	23 ± 2	13.62% ± 0.94%
border_collie	Hayward	15	14 ± 1	28.31% ± 1.65%
boston_terrier	Hayward	8	18 ± 2	24.39% ± 1.59%
boxer	Hayward	13	17 ± 1	77.71% ± 4%
bulldog_english	Hayward	6	23 ± 3	48.29% ± 3.82%
bulldog_french	Hayward	7	19 ± 2	31.32% ± 1.94%
cairn_terrier	Hayward	12	15 ± 1	21.05% ± 1.32%
cocker_spaniel	Hayward	12	16 ± 1	24.36% ± 1.36%
dachshund	Hayward	10	18 ± 1	14.49% ± 0.98%
doberman_pinscher	Hayward	6	15 ± 1	59.06% ± 6.01%
english_springer_spaniel	Hayward	5	10 ± 2	20.84% ± 2.56%
german_shepherd_dog	Hayward	13	14 ± 2	32.15% ± 2.11%
german_shorthaired_pointer	Hayward	5	14 ± 2	18.76% ± 1.75%
golden_retriever	Hayward	47	13 ± 0	21.43% ± 0.79%
gordon_setter	Hayward	5	6 ± 2	21.91% ± 2.5%
great_dane	Hayward	5	16 ± 2	35.93% ± 2.62%
havanese	Hayward	6	7 ± 1	20.14% ± 1.51%
jack_russell_terrier	Hayward	10	15 ± 2	6.42% ± 0.83%
labrador_retriever	Hayward	165	14 ± 0	13.13% ± 0.5%
maltese	Hayward	17	13 ± 1	18.38% ± 1.16%
mix	Hayward	13	7 ± 3	1.39% ± 0.24%
newfoundland	Hayward	8	13 ± 1	39.44% ± 2.58%
norwegian_elkhound	Hayward	5	9 ± 1	16.85% ± 1.59%
papillon	Hayward	8	11 ± 1	21.77% ± 1.66%
pomeranian	Hayward	5	17 ± 3	19.45% ± 2%
poodle_toy	Hayward	6	15 ± 2	11.2% ± 0.92%
poodle	Hayward	5	11 ± 1	28.38% ± 2.68%
rottweiler	Hayward	5	12 ± 1	52.4% ± 4.52%
saint_bernard	Hayward	7	19 ± 1	37.04% ± 2%
schipperke	Hayward	6	9 ± 1	23.53% ± 1.64%
shih_tzu	Hayward	8	16 ± 1	29.62% ± 1.87%
siberian_husky	Hayward	8	11 ± 1	23.48% ± 1.16%
staffordshire_bull_terrier	Hayward	6	19 ± 3	12.26% ± 1.21%
village_dog_dr	Hayward	9	10 ± 3	1.3% ± 0.2%
village_dog_liberia	Hayward	5	16 ± 4	6.42% ± 0.57%
vizsla	Hayward	14	11 ± 1	21.56% ± 1.71%
west_highland_white_terrier	Hayward	5	20 ± 2	60.98% ± 4.52%
yorkshire_terrier	Hayward	49	19 ± 1	19.32% ± 1.44%

## Sheet: References
Sams, Aaron J., and Adam R. Boyko. 2019. “Fine-Scale Resolution of Runs of Homozygosity Reveal Patterns of Inbreeding and Substantial Overlap with Recessive Disease Genotypes in Domestic Dogs.” G3 9 (1): 117–23.
Hayward, Jessica J., Marta G. Castelhano, Kyle C. Oliveira, Elizabeth Corey, Cheryl Balkman, Tara L. Baxter, Margret L. Casal, et al. 2016. “Complex Disease and Phenotype Mapping in the Domestic Dog.” Nature Communications 7 (January): 10460.
